# Supplementary material for: A novel upregulated LncRNA‐AC026150.8 promotes chemo‐resistance and predicts poor prognosis in acute myeloid leukemia
Source: Cancer Med. 2021 Oct 19;10(23):8614–29. doi: 10.1002/cam4.4349 (PMC8633226; doi:10.1002/cam4.4349)
Supplement: Supplementary file 1 — Supplementaryfile_S1 [file CAM4-10-8614-s001.xlsx]

## Sheet: 差异基因注释
gene_id	gene_name	gene_type	baseMean	log2FoldChange	Absolute value_log2FoldChange	lfcSE	stat	pvalue	padj
ENSG00000146833	TRIM4	protein_coding	444.485	0.682198	0.682198	0.0416304	16.387	2.36749e-60	1.01683e-59
ENSG00000000003	TSPAN6	protein_coding	8.87762	-0.0824257	0.0824257	0.157225	-0.524252	0.600103	0.715423
ENSG00000000005	TNMD	protein_coding	0.220441	-1.72512	1.72512	0.448331	-3.84787	0.000119148	0.000227495
ENSG00000000419	DPM1	protein_coding	276.762	0.110572	0.110572	0.0664049	1.66512	0.0958892	0.154141
ENSG00000000457	SCYL3	protein_coding	379.153	-0.0611959	0.0611959	0.0554345	-1.10393	0.269623	0.404467
ENSG00000000460	C1orf112	protein_coding	160.069	2.13208	2.13208	0.058531	36.4264	1.62681e-290	4.7e-289
ENSG00000000938	FGR	protein_coding	26247.2	-3.86339	3.86339	0.108221	-35.6992	4.06776e-279	1.05799e-277
ENSG00000000971	CFH	protein_coding	145.843	1.3645	1.3645	0.156561	8.71542	2.89695e-18	7.52819e-18
ENSG00000001036	FUCA2	protein_coding	483.146	0.160999	0.160999	0.0567208	2.83845	0.00453331	0.00806373
ENSG00000001084	GCLC	protein_coding	494.253	1.26778	1.26778	0.0781708	16.2181	3.75784e-59	1.59498e-58
ENSG00000001167	NFYA	protein_coding	984.899	0.0844385	0.0844385	0.0676273	1.24859	0.211816	0.324724
ENSG00000001460	STPG1	protein_coding	56.4003	0.899672	0.899672	0.0671899	13.39	6.91993e-41	2.43118e-40
ENSG00000001461	NIPAL3	protein_coding	519.91	1.28083	1.28083	0.0557829	22.9609	1.14703e-116	8.15037e-116
ENSG00000001497	LAS1L	protein_coding	548.287	0.695328	0.695328	0.0539324	12.8926	4.95579e-38	1.6841e-37
ENSG00000001561	ENPP4	protein_coding	213.399	0.690993	0.690993	0.107929	6.40227	1.53082e-10	3.44269e-10
ENSG00000001617	SEMA3F	protein_coding	27.966	-0.478894	0.478894	0.161364	-2.96778	0.00299955	0.0053883
ENSG00000001626	CFTR	protein_coding	0.924876	-2.36631	2.36631	0.291651	-8.1135	4.91833e-16	1.23002e-15
ENSG00000001629	ANKIB1	protein_coding	489.328	1.64743	1.64743	0.061445	26.8114	2.37762e-158	2.38975e-157
ENSG00000001630	CYP51A1	protein_coding	337.248	0.917144	0.917144	0.0676974	13.5477	8.175e-42	2.89977e-41
ENSG00000001631	KRIT1	protein_coding	380.454	2.201	2.201	0.0550721	39.9658	0	0
ENSG00000002016	RAD52	protein_coding	199.129	1.99316	1.99316	0.0501213	39.7669	0	0
ENSG00000002079	MYH16	unitary_pseudogene	0.393981	1.21852	1.21852	0.260001	4.68659	2.77801e-06	5.60318e-06
ENSG00000002330	BAD	protein_coding	447.204	-2.26399	2.26399	0.0654715	-34.5798	5.09028e-262	1.1612e-260
ENSG00000002549	LAP3	protein_coding	994.625	-0.245771	0.245771	0.0672532	-3.65441	0.000257777	0.000485982
ENSG00000002586	CD99	protein_coding	3865.37	-0.375501	0.375501	0.0730364	-5.14128	2.72877e-07	5.66892e-07
ENSG00000002587	HS3ST1	protein_coding	23.5367	1.04755	1.04755	0.150985	6.93811	3.97379e-12	9.24588e-12
ENSG00000002726	AOC1	protein_coding	92.5476	-1.58551	1.58551	0.206955	-7.66114	1.84293e-14	4.4792e-14
ENSG00000002745	WNT16	protein_coding	8.64466	0.481339	0.481339	0.116933	4.11638	3.84872e-05	7.48259e-05
ENSG00000002746	HECW1	protein_coding	0.960438	0.287715	0.287715	0.23013	1.25023	0.211216	0.323872
ENSG00000002822	MAD1L1	protein_coding	617.494	-1.24916	1.24916	0.0663619	-18.8235	4.84942e-79	2.46954e-78
ENSG00000002834	LASP1	protein_coding	8952.91	-1.78296	1.78296	0.070142	-25.4193	1.54429e-142	1.3673e-141
ENSG00000002919	SNX11	protein_coding	1133.41	-1.95597	1.95597	0.0761634	-25.6813	1.89194e-145	1.71482e-144
ENSG00000002933	TMEM176A	protein_coding	600.301	-2.1724	2.1724	0.187244	-11.6019	4.02803e-31	1.25608e-30
ENSG00000003056	M6PR	protein_coding	2887.95	-0.137652	0.137652	0.0340294	-4.04509	5.23028e-05	0.000101221
ENSG00000003096	KLHL13	protein_coding	51.8024	4.83462	4.83462	0.144656	33.4215	6.68003e-245	1.33184e-243
ENSG00000003137	CYP26B1	protein_coding	5.34762	-1.90598	1.90598	0.191207	-9.96814	2.10128e-23	5.91484e-23
ENSG00000003147	ICA1	protein_coding	135.306	0.687752	0.687752	0.100563	6.83902	7.97384e-12	1.84356e-11
ENSG00000003249	DBNDD1	protein_coding	32.3154	-1.74717	1.74717	0.119848	-14.5782	3.86548e-48	1.46834e-47
ENSG00000003393	ALS2	protein_coding	463.149	2.72676	2.72676	0.0705456	38.6525	0	0
ENSG00000003400	CASP10	protein_coding	1243.65	-0.536463	0.536463	0.0518191	-10.3526	4.07238e-25	1.17295e-24
ENSG00000003402	CFLAR	protein_coding	14576.5	-2.04727	2.04727	0.0734754	-27.8634	7.40734e-171	8.22017e-170
ENSG00000003436	TFPI	protein_coding	317.288	3.62002	3.62002	0.122766	29.4872	4.19529e-191	5.48105e-190
ENSG00000003509	NDUFAF7	protein_coding	266.63	-0.16705	0.16705	0.0636639	-2.62394	0.00869182	0.0151976
ENSG00000003756	RBM5	protein_coding	5411.89	-0.409585	0.409585	0.0428737	-9.55329	1.25646e-21	3.44506e-21
ENSG00000003987	MTMR7	protein_coding	60.2988	2.3906	2.3906	0.0695097	34.3924	3.278e-259	7.32337e-258
ENSG00000003989	SLC7A2	protein_coding	28.4709	0.753423	0.753423	0.18379	4.09936	4.14291e-05	8.04686e-05
ENSG00000004059	ARF5	protein_coding	2676.61	-2.32943	2.32943	0.057107	-40.7906	0	0
ENSG00000004139	SARM1	protein_coding	334.356	0.441553	0.441553	0.0747656	5.90584	3.50864e-09	7.6573e-09
ENSG00000004142	POLDIP2	protein_coding	1062.09	-0.598877	0.598877	0.0386133	-15.5096	2.98663e-54	1.20757e-53
ENSG00000004399	PLXND1	protein_coding	2678.65	1.35293	1.35293	0.0691731	19.5587	3.47981e-85	1.88135e-84
ENSG00000004455	AK2	protein_coding	2272.28	1.06506	1.06506	0.0550801	19.3365	2.64928e-83	1.40323e-82
ENSG00000004468	CD38	protein_coding	1339.13	2.94908	2.94908	0.0977753	30.1618	7.50258e-200	1.05094e-198
ENSG00000004478	FKBP4	protein_coding	2041.25	-0.79215	0.79215	0.126982	-6.2383	4.42344e-10	9.85857e-10
ENSG00000004487	KDM1A	protein_coding	883.493	1.36569	1.36569	0.0431764	31.6304	1.41011e-219	2.29958e-218
ENSG00000004534	RBM6	protein_coding	2574.22	-0.404966	0.404966	0.0433397	-9.344	9.27639e-21	2.5075e-20
ENSG00000004660	CAMKK1	protein_coding	1020.08	-2.73491	2.73491	0.0925272	-29.5579	5.19916e-192	6.84711e-191
ENSG00000004700	RECQL	protein_coding	490.687	0.665915	0.665915	0.0546697	12.1807	3.93916e-34	1.2753e-33
ENSG00000004766	CCDC132	protein_coding	220.042	0.954703	0.954703	0.0604237	15.8001	3.10494e-56	1.28056e-55
ENSG00000004776	HSPB6	protein_coding	80.466	-3.375	3.375	0.175043	-19.281	7.76008e-83	4.0949e-82
ENSG00000004777	ARHGAP33	protein_coding	462.766	0.931258	0.931258	0.0865793	10.7561	5.54464e-27	1.63573e-26
ENSG00000004779	NDUFAB1	protein_coding	270.753	0.241784	0.241784	0.0537772	4.49604	6.92322e-06	1.37992e-05
ENSG00000004799	PDK4	protein_coding	404.087	-0.924902	0.924902	0.152271	-6.07405	1.24723e-09	2.75387e-09
ENSG00000004809	SLC22A16	protein_coding	167.542	2.05859	2.05859	0.0988056	20.8348	2.09534e-96	1.25316e-95
ENSG00000004838	ZMYND10	protein_coding	49.8443	-1.15233	1.15233	0.0796127	-14.4742	1.76301e-47	6.65175e-47
ENSG00000004846	ABCB5	protein_coding	1.85276	-0.507743	0.507743	0.27748	-1.82984	0.0672743	0.110014
ENSG00000004848	ARX	protein_coding	0.641733	-0.489451	0.489451	0.251358	-1.94723	0.0515074	0.0851169
ENSG00000004864	SLC25A13	protein_coding	201.578	0.766778	0.766778	0.0464161	16.5196	2.64931e-61	1.14923e-60
ENSG00000004866	ST7	protein_coding	207.334	0.814279	0.814279	0.0816204	9.97641	1.9333e-23	5.44501e-23
ENSG00000004897	CDC27	protein_coding	747.398	0.898236	0.898236	0.0484321	18.5463	8.73553e-77	4.35432e-76
ENSG00000004939	SLC4A1	protein_coding	9023.71	-2.81359	2.81359	0.17598	-15.9881	1.54707e-57	6.46071e-57
ENSG00000004948	CALCR	protein_coding	0.0953139	-1.16061	1.16061	0.70398	-1.64864	0.0992208	0.159194
ENSG00000004961	HCCS	protein_coding	262.557	-0.736097	0.736097	0.0407715	-18.0542	7.31012e-73	3.5216e-72
ENSG00000004975	DVL2	protein_coding	434.632	0.0427152	0.0427152	0.0513808	0.831346	0.405778	0.574479
ENSG00000005001	PRSS22	protein_coding	4.31062	-4.43245	4.43245	0.232783	-19.0411	7.78031e-81	4.03111e-80
ENSG00000005007	UPF1	protein_coding	3622.76	-1.82021	1.82021	0.061414	-29.6384	4.78875e-193	6.35933e-192
ENSG00000005020	SKAP2	protein_coding	3151.32	-1.10489	1.10489	0.0876349	-12.6079	1.91034e-36	6.36131e-36
ENSG00000005022	SLC25A5	protein_coding	2873.23	0.0130649	0.0130649	0.0436663	0.299199	0.764788	0.783179
ENSG00000005059	CCDC109B	protein_coding	407.223	-0.685431	0.685431	0.0611224	-11.2141	3.478e-29	1.05771e-28
ENSG00000005073	HOXA11	protein_coding	16.1992	5.75048	5.75048	0.292206	19.6796	3.2282e-86	1.76465e-85
ENSG00000005075	POLR2J	protein_coding	887.369	-2.31104	2.31104	0.0578733	-39.9327	0	0
ENSG00000005100	DHX33	protein_coding	276.082	2.23293	2.23293	0.0507775	43.9747	0	0
ENSG00000005102	MEOX1	protein_coding	13.198	-2.72923	2.72923	0.130817	-20.8629	1.16292e-96	6.97146e-96
ENSG00000005108	THSD7A	protein_coding	89.2337	6.03367	6.03367	0.237515	25.4033	2.31726e-142	2.04847e-141
ENSG00000005156	LIG3	protein_coding	732.656	1.26968	1.26968	0.0458001	27.7222	3.77326e-169	4.12963e-168
ENSG00000005175	RPAP3	protein_coding	343.719	1.09669	1.09669	0.0560553	19.5645	3.10536e-85	1.68034e-84
ENSG00000005187	ACSM3	protein_coding	409.688	3.86886	3.86886	0.120484	32.111	3.09201e-226	5.30082e-225
ENSG00000005189	AC004381.6	protein_coding	125.911	3.25625	3.25625	0.0919486	35.4138	1.04852e-274	2.65117e-273
ENSG00000005194	CIAPIN1	protein_coding	421.89	0.142654	0.142654	0.0320042	4.45736	8.29757e-06	1.64972e-05
ENSG00000005206	SPPL2B	protein_coding	1340.66	0.216002	0.216002	0.0618422	3.49278	0.000478013	0.000892554
ENSG00000005238	FAM214B	protein_coding	2800.23	-2.86207	2.86207	0.064444	-44.4117	0	0
ENSG00000005243	COPZ2	protein_coding	37.2555	-1.51516	1.51516	0.136258	-11.1198	1.00528e-28	3.03633e-28
ENSG00000005249	PRKAR2B	protein_coding	614.966	0.603264	0.603264	0.116712	5.16882	2.35577e-07	4.90444e-07
ENSG00000005302	MSL3	protein_coding	4086.24	-2.55901	2.55901	0.0867292	-29.5058	2.42683e-191	3.17712e-190
ENSG00000005339	CREBBP	protein_coding	3381.05	0.002244	0.002244	0.0514786	0.043591	0.96523	0.96822
ENSG00000005379	BZRAP1	protein_coding	1693.79	1.64318	1.64318	0.121136	13.5648	6.4787e-42	2.3008e-41
ENSG00000005381	MPO	protein_coding	20478.1	3.46936	3.46936	0.200023	17.3448	2.15934e-67	9.91136e-67
ENSG00000005421	PON1	protein_coding	5.36078	-2.28664	2.28664	0.349422	-6.54406	5.98698e-11	1.35929e-10
ENSG00000005436	GCFC2	protein_coding	167.144	1.74639	1.74639	0.0643325	27.1463	2.80217e-162	2.90075e-161
ENSG00000005448	WDR54	protein_coding	178.053	-0.653063	0.653063	0.0850795	-7.67592	1.64242e-14	3.99491e-14
ENSG00000005469	CROT	protein_coding	78.8809	0.801017	0.801017	0.0599763	13.3556	1.09927e-40	3.85408e-40
ENSG00000005471	ABCB4	protein_coding	19.7753	-0.846147	0.846147	0.114191	-7.40992	1.26377e-13	3.02742e-13
ENSG00000005483	KMT2E	protein_coding	2433.33	0.463348	0.463348	0.0604552	7.66432	1.79779e-14	4.36968e-14
ENSG00000005486	RHBDD2	protein_coding	1932.43	-2.86771	2.86771	0.0648803	-44.2001	0	0
ENSG00000005513	SOX8	protein_coding	12.722	-1.55256	1.55256	0.137208	-11.3154	1.10069e-29	3.36812e-29
ENSG00000005700	IBTK	protein_coding	548.36	2.42463	2.42463	0.0583578	41.5476	0	0
ENSG00000005801	ZNF195	protein_coding	266.857	2.17632	2.17632	0.0508315	42.8144	0	0
ENSG00000005810	MYCBP2	protein_coding	2343.74	2.56082	2.56082	0.0606906	42.1947	0	0
ENSG00000005812	FBXL3	protein_coding	780.776	0.218469	0.218469	0.0755257	2.89265	0.00382011	0.00682351
ENSG00000005844	ITGAL	protein_coding	9221.67	-1.40582	1.40582	0.0734602	-19.1371	1.23992e-81	6.46642e-81
ENSG00000005882	PDK2	protein_coding	327.738	0.197294	0.197294	0.0669239	2.94803	0.00319805	0.00573536
ENSG00000005884	ITGA3	protein_coding	76.3272	-1.1205	1.1205	0.117498	-9.53633	1.47972e-21	4.05023e-21
ENSG00000005889	ZFX	protein_coding	728.218	1.25385	1.25385	0.058758	21.3392	4.917e-101	3.06509e-100
ENSG00000005893	LAMP2	protein_coding	5731.66	-1.04299	1.04299	0.0588766	-17.7148	3.22343e-70	1.51778e-69
ENSG00000005961	ITGA2B	protein_coding	2742.75	-2.6335	2.6335	0.159045	-16.5582	1.39692e-61	6.07619e-61
ENSG00000005981	ASB4	protein_coding	0.769367	-2.73725	2.73725	0.349201	-7.83861	4.55544e-15	1.11987e-14
ENSG00000006007	GDE1	protein_coding	1848.94	-1.27399	1.27399	0.0586086	-21.7373	9.10856e-105	5.87906e-104
ENSG00000006015	C19orf60	protein_coding	597.661	-1.23444	1.23444	0.0653734	-18.8829	1.5783e-79	8.07946e-79
ENSG00000006016	CRLF1	protein_coding	43.9577	-0.468167	0.468167	0.0588884	-7.95006	1.86417e-15	4.61149e-15
ENSG00000006025	OSBPL7	protein_coding	625.902	-0.323911	0.323911	0.0973885	-3.32597	0.000881123	0.00162531
ENSG00000006042	TMEM98	protein_coding	17.3027	-0.28275	0.28275	0.198345	-1.42554	0.154	0.241075
ENSG00000006047	YBX2	protein_coding	6.2133	0.353283	0.353283	0.182885	1.93173	0.0533932	0.0881073
ENSG00000006059	KRT33A	protein_coding	0.201911	-1.9495	1.9495	0.619577	-3.1465	0.00165235	0.00301012
ENSG00000006062	MAP3K14	protein_coding	772.586	-1.28313	1.28313	0.0614777	-20.8715	9.72756e-97	5.83356e-96
ENSG00000006071	ABCC8	protein_coding	2.56445	-0.361053	0.361053	0.212413	-1.69977	0.0891746	0.143906
ENSG00000006116	CACNG3	protein_coding	1.18691	-3.45897	3.45897	0.261086	-13.2484	4.6077e-40	1.60342e-39
ENSG00000006118	TMEM132A	protein_coding	23.0709	-0.540935	0.540935	0.13274	-4.07514	4.59869e-05	8.91714e-05
ENSG00000006125	AP2B1	protein_coding	4028.28	-0.0826315	0.0826315	0.0382102	-2.16255	0.0305756	0.0515521
ENSG00000006128	TAC1	protein_coding	0.983296	-3.76122	3.76122	0.283971	-13.2451	4.81611e-40	1.67561e-39
ENSG00000006194	ZNF263	protein_coding	495.932	-0.0372781	0.0372781	0.0277496	-1.34337	0.179151	0.277871
ENSG00000006210	CX3CL1	protein_coding	15.0647	-4.66637	4.66637	0.192472	-24.2443	7.58494e-130	6.02906e-129
ENSG00000006282	SPATA20	protein_coding	535.198	0.450401	0.450401	0.0874348	5.15128	2.58717e-07	5.37981e-07
ENSG00000006283	CACNA1G	protein_coding	3.72245	-1.40586	1.40586	0.231669	-6.06837	1.29212e-09	2.85151e-09
ENSG00000006327	TNFRSF12A	protein_coding	126.346	-3.47217	3.47217	0.0996353	-34.8488	4.43337e-266	1.04997e-264
ENSG00000006377	DLX6	protein_coding	0.268437	-0.845788	0.845788	0.484642	-1.74518	0.0809531	0.13126
ENSG00000006432	MAP3K9	protein_coding	70.7276	-0.734135	0.734135	0.105518	-6.95747	3.46447e-12	8.07081e-12
ENSG00000006451	RALA	protein_coding	388.672	0.975679	0.975679	0.0512823	19.0257	1.04559e-80	5.41076e-80
ENSG00000006453	BAIAP2L1	protein_coding	50.4769	-0.0596895	0.0596895	0.0869671	-0.686346	0.492495	0.664325
ENSG00000006459	KDM7A	protein_coding	1547.57	-1.45325	1.45325	0.0862439	-16.8505	1.04026e-63	4.61886e-63
ENSG00000006468	ETV1	protein_coding	5.71892	-1.27378	1.27378	0.153155	-8.31691	9.02846e-17	2.28784e-16
ENSG00000006530	AGK	protein_coding	397.966	0.737774	0.737774	0.0639977	11.5281	9.51703e-31	2.95471e-30
ENSG00000006534	ALDH3B1	protein_coding	2109.9	-1.02534	1.02534	0.0846594	-12.1113	9.19945e-34	2.96322e-33
ENSG00000006555	TTC22	protein_coding	106.341	-2.40863	2.40863	0.100664	-23.9274	1.5905e-126	1.23189e-125
ENSG00000006576	PHTF2	protein_coding	394.228	1.1471	1.1471	0.0699516	16.3985	1.96138e-60	8.43261e-60
ENSG00000006606	CCL26	protein_coding	0.75263	-2.67843	2.67843	0.315065	-8.50119	1.87657e-17	4.81408e-17
ENSG00000006607	FARP2	protein_coding	252.955	1.50583	1.50583	0.0564052	26.6967	5.13794e-157	5.09565e-156
ENSG00000006611	USH1C	protein_coding	0.48902	-2.33686	2.33686	0.301433	-7.7525	9.01016e-15	2.20285e-14
ENSG00000006625	GGCT	protein_coding	168.742	1.80019	1.80019	0.0578347	31.1264	1.057e-212	1.62819e-211
ENSG00000006634	DBF4	protein_coding	184.417	1.26388	1.26388	0.0675208	18.7183	3.51114e-78	1.77387e-77
ENSG00000006638	TBXA2R	protein_coding	89.2249	0.396837	0.396837	0.120069	3.30506	0.000949546	0.00174918
ENSG00000006652	IFRD1	protein_coding	2419.48	-2.34498	2.34498	0.0858865	-27.3032	3.88321e-164	4.09145e-163
ENSG00000006659	LGALS14	protein_coding	0.38936	-0.4166	0.4166	0.375087	-1.11068	0.266708	0.400531
ENSG00000006695	COX10	protein_coding	185.033	0.598329	0.598329	0.042853	13.9624	2.64557e-44	9.64452e-44
ENSG00000006704	GTF2IRD1	protein_coding	23.1958	1.27554	1.27554	0.156729	8.13852	4.00144e-16	1.00244e-15
ENSG00000006712	PAF1	protein_coding	1394.67	-1.98413	1.98413	0.0551047	-36.0066	6.60031e-284	1.79568e-282
ENSG00000006715	VPS41	protein_coding	796.545	0.582698	0.582698	0.0379094	15.3708	2.56988e-53	1.03046e-52
ENSG00000006740	ARHGAP44	protein_coding	21.9995	1.01423	1.01423	0.121985	8.31439	9.22274e-17	2.33615e-16
ENSG00000006744	ELAC2	protein_coding	823.594	0.483233	0.483233	0.046957	10.291	7.73971e-25	2.22181e-24
ENSG00000006747	SCIN	protein_coding	5.65037	0.361766	0.361766	0.189599	1.90806	0.0563833	0.0928366
ENSG00000006756	ARSD	protein_coding	736.727	1.17302	1.17302	0.0756258	15.5109	2.92859e-54	1.1842e-53
ENSG00000006757	PNPLA4	protein_coding	81.036	0.418281	0.418281	0.0625775	6.6842	2.32183e-11	5.31708e-11
ENSG00000006788	MYH13	protein_coding	0.110208	-0.852554	0.852554	0.722022	-1.18079	0.237688	0.360807
ENSG00000006831	ADIPOR2	protein_coding	1445.29	-0.360369	0.360369	0.0315461	-11.4236	3.18898e-30	9.82984e-30
ENSG00000006837	CDKL3	protein_coding	4.04743	1.87476	1.87476	0.114075	16.4345	1.08362e-60	4.67027e-60
ENSG00000007001	UPP2	protein_coding	1.9434	2.75582	2.75582	0.258007	10.6812	1.24669e-26	3.65982e-26
ENSG00000007038	PRSS21	protein_coding	115.31	2.76156	2.76156	0.20519	13.4585	2.74309e-41	9.67542e-41
ENSG00000007047	MARK4	protein_coding	946.392	-1.16252	1.16252	0.0597635	-19.4521	2.79961e-84	1.50115e-83
ENSG00000007062	PROM1	protein_coding	632.967	7.36692	7.36692	0.203664	36.1718	1.68764e-286	4.69694e-285
ENSG00000007080	CCDC124	protein_coding	719.122	-1.99679	1.99679	0.0723547	-27.5972	1.20108e-167	1.29969e-166
ENSG00000007129	CEACAM21	protein_coding	489.521	-3.21705	3.21705	0.0941917	-34.1542	1.15703e-255	2.51637e-254
ENSG00000007168	PAFAH1B1	protein_coding	2627.8	-0.39564	0.39564	0.038954	-10.1566	3.09745e-24	8.81706e-24
ENSG00000007171	NOS2	protein_coding	2.20438	0.0184193	0.0184193	0.204574	0.0900376	0.928257	0.934395
ENSG00000007174	DNAH9	protein_coding	1.55155	0.518589	0.518589	0.169722	3.05552	0.0022467	0.00406476
ENSG00000007202	KIAA0100	protein_coding	3181.96	1.53356	1.53356	0.0348013	44.0662	0	0
ENSG00000007216	SLC13A2	protein_coding	0.292001	-2.09823	2.09823	0.358898	-5.84633	5.02551e-09	1.09274e-08
ENSG00000007237	GAS7	protein_coding	7757.29	-1.90343	1.90343	0.117014	-16.2667	1.70123e-59	7.24732e-59
ENSG00000007255	TRAPPC6A	protein_coding	256.606	-1.08751	1.08751	0.0697524	-15.5909	8.38908e-55	3.40954e-54
ENSG00000007264	MATK	protein_coding	1047.55	-2.15523	2.15523	0.131002	-16.4518	8.13956e-61	3.51282e-60
ENSG00000007306	CEACAM7	protein_coding	2.02485	-4.83877	4.83877	0.253512	-19.087	3.24108e-81	1.68475e-80
ENSG00000007312	CD79B	protein_coding	764.604	-1.78622	1.78622	0.0890515	-20.0582	1.71042e-89	9.62285e-89
ENSG00000007314	SCN4A	protein_coding	20.7756	0.482057	0.482057	0.149649	3.22126	0.0012763	0.00233763
ENSG00000007341	ST7L	protein_coding	182.573	1.05168	1.05168	0.0548398	19.1772	5.73406e-82	2.99995e-81
ENSG00000007350	TKTL1	protein_coding	365.854	-2.87985	2.87985	0.210798	-13.6617	1.71948e-42	6.14378e-42
ENSG00000007372	PAX6	protein_coding	25.0802	2.25884	2.25884	0.0642296	35.1681	6.1435e-271	1.50257e-269
ENSG00000007376	RPUSD1	protein_coding	534.8	-0.899271	0.899271	0.0598284	-15.0308	4.61185e-51	1.80735e-50
ENSG00000007384	RHBDF1	protein_coding	51.6859	2.55219	2.55219	0.144608	17.6491	1.0342e-69	4.84717e-69
ENSG00000007392	LUC7L	protein_coding	972.108	0.509292	0.509292	0.0484141	10.5195	7.02471e-26	2.04192e-25
ENSG00000007402	CACNA2D2	protein_coding	166.331	-0.540714	0.540714	0.165575	-3.26568	0.00109203	0.00200619
ENSG00000007516	BAIAP3	protein_coding	383.225	-2.55345	2.55345	0.134606	-18.9698	3.02987e-80	1.56203e-79
ENSG00000007520	TSR3	protein_coding	545.719	-1.74178	1.74178	0.0576281	-30.2245	1.12893e-200	1.5941e-199
ENSG00000007541	PIGQ	protein_coding	968.95	-0.964132	0.964132	0.0748535	-12.8802	5.81482e-38	1.97496e-37
ENSG00000007545	CRAMP1L	protein_coding	776.119	1.87968	1.87968	0.057042	32.9527	3.8762e-238	7.33793e-237
ENSG00000007866	TEAD3	protein_coding	38.5886	-1.77633	1.77633	0.133705	-13.2854	2.81205e-40	9.81177e-40
ENSG00000007908	SELE	protein_coding	3.50844	-0.290444	0.290444	0.204192	-1.4224	0.154909	0.242371
ENSG00000007923	DNAJC11	protein_coding	525.533	0.652939	0.652939	0.0421802	15.4797	4.75448e-54	1.91961e-53
ENSG00000007933	FMO3	protein_coding	14.2875	-0.341093	0.341093	0.25323	-1.34697	0.17799	0.27618
ENSG00000007944	MYLIP	protein_coding	1253.7	-1.24135	1.24135	0.0664182	-18.69	5.9734e-78	3.01265e-77
ENSG00000007952	NOX1	protein_coding	0.560126	0.519744	0.519744	0.231652	2.24364	0.0248557	0.0421977
ENSG00000007968	E2F2	protein_coding	840.118	-1.41332	1.41332	0.0955297	-14.7946	1.58712e-49	6.12214e-49
ENSG00000008018	PSMB1	protein_coding	1460.89	-0.638559	0.638559	0.0353867	-18.0451	8.61303e-73	4.1477e-72
ENSG00000008056	SYN1	protein_coding	98.1826	-2.80216	2.80216	0.154564	-18.1294	1.86765e-73	9.03754e-73
ENSG00000008083	JARID2	protein_coding	1549.16	0.919723	0.919723	0.0576362	15.9574	2.53095e-57	1.05478e-56
ENSG00000008086	CDKL5	protein_coding	228.399	-1.0237	1.0237	0.0978687	-10.4599	1.31974e-25	3.82394e-25
ENSG00000008118	CAMK1G	protein_coding	1.1136	-3.93353	3.93353	0.287736	-13.6706	1.52072e-42	5.43512e-42
ENSG00000008128	CDK11A	protein_coding	1242.12	-1.59794	1.59794	0.0566595	-28.2024	5.45707e-175	6.25098e-174
ENSG00000008130	NADK	protein_coding	9012.06	-3.05257	3.05257	0.076125	-40.0994	0	0
ENSG00000008196	TFAP2B	protein_coding	0.325632	-2.2718	2.2718	0.362533	-6.26646	3.69341e-10	8.24852e-10
ENSG00000008197	TFAP2D	protein_coding	0.0498713	-1.50098	1.50098	1.59943	-0.938449	0.348014	0.506246
ENSG00000008226	DLEC1	protein_coding	127.344	-1.87203	1.87203	0.0770186	-24.3061	1.68828e-130	1.34956e-129
ENSG00000008256	CYTH3	protein_coding	221.164	0.11944	0.11944	0.0630147	1.89544	0.0580347	0.0954135
ENSG00000008277	ADAM22	protein_coding	65.3861	1.70457	1.70457	0.0887433	19.2078	3.18273e-82	1.67048e-81
ENSG00000008282	SYPL1	protein_coding	950.079	1.3109	1.3109	0.0465462	28.1633	1.64548e-174	1.87558e-173
ENSG00000008283	CYB561	protein_coding	246.476	0.350851	0.350851	0.0818109	4.28856	1.79832e-05	3.53723e-05
ENSG00000008294	SPAG9	protein_coding	1882.96	-0.715657	0.715657	0.0602115	-11.8857	1.40436e-32	4.45666e-32
ENSG00000008300	CELSR3	protein_coding	120.106	0.795538	0.795538	0.109052	7.29502	2.9861e-13	7.09984e-13
ENSG00000008311	AASS	protein_coding	28.9863	1.77534	1.77534	0.167108	10.6239	2.30663e-26	6.74803e-26
ENSG00000008323	PLEKHG6	protein_coding	19.653	0.859563	0.859563	0.132349	6.49468	8.32111e-11	1.88183e-10
ENSG00000008324	SS18L2	protein_coding	181.591	0.150227	0.150227	0.0454483	3.30545	0.000948229	0.00174681
ENSG00000008382	MPND	protein_coding	322.895	-1.15937	1.15937	0.0613347	-18.9024	1.08989e-79	5.58826e-79
ENSG00000008394	MGST1	protein_coding	1064.25	1.72145	1.72145	0.106475	16.1676	8.53382e-59	3.60975e-58
ENSG00000008405	CRY1	protein_coding	178.777	0.466822	0.466822	0.0946811	4.93047	8.20321e-07	1.6803e-06
ENSG00000008438	PGLYRP1	protein_coding	3078.24	-6.90699	6.90699	0.15473	-44.639	0	0
ENSG00000008441	NFIX	protein_coding	1042.16	0.115497	0.115497	0.122739	0.940999	0.346706	0.504598
ENSG00000008513	ST3GAL1	protein_coding	2824.27	-0.648137	0.648137	0.0494219	-13.1144	2.72484e-39	9.39277e-39
ENSG00000008516	MMP25	protein_coding	31712.5	-8.28188	8.28188	0.136359	-60.736	0	0
ENSG00000008517	IL32	protein_coding	3216.84	-4.36251	4.36251	0.1135	-38.4362	0	0
ENSG00000008710	PKD1	protein_coding	1262.64	1.71528	1.71528	0.0689967	24.8602	2.00435e-136	1.6818e-135
ENSG00000008735	MAPK8IP2	protein_coding	11.5341	-0.987056	0.987056	0.100062	-9.86445	5.93578e-23	1.65992e-22
ENSG00000008838	MED24	protein_coding	912.836	0.560652	0.560652	0.0530198	10.5744	3.9166e-26	1.14245e-25
ENSG00000008853	RHOBTB2	protein_coding	245.424	1.04909	1.04909	0.0607202	17.2775	6.95199e-67	3.17777e-66
ENSG00000008869	HEATR5B	protein_coding	1001.52	2.14344	2.14344	0.0518511	41.3383	0	0
ENSG00000008952	SEC62	protein_coding	2440.95	0.0275316	0.0275316	0.0694081	0.396662	0.691616	0.718711
ENSG00000008988	RPS20	protein_coding	8261.26	0.365558	0.365558	0.0710973	5.14165	2.72334e-07	5.6581e-07
ENSG00000009307	CSDE1	protein_coding	7207.55	0.155242	0.155242	0.0359086	4.32327	1.53737e-05	3.03086e-05
ENSG00000009335	UBE3C	protein_coding	863.995	1.15954	1.15954	0.0423188	27.4002	2.72647e-165	2.89427e-164
ENSG00000009413	REV3L	protein_coding	635.36	2.80035	2.80035	0.0635073	44.0949	0	0
ENSG00000009694	TENM1	protein_coding	263.293	-1.28078	1.28078	0.125609	-10.1966	2.05295e-24	5.85991e-24
ENSG00000009709	PAX7	protein_coding	0.157713	-1.59496	1.59496	0.692653	-2.30268	0.021297	0.0363246
ENSG00000009724	MASP2	protein_coding	76.3361	2.92177	2.92177	0.109389	26.7098	3.61936e-157	3.59378e-156
ENSG00000009765	IYD	protein_coding	7.46437	-6.46269	6.46269	0.263835	-24.4952	1.66088e-132	1.34736e-131
ENSG00000009780	FAM76A	protein_coding	134.847	0.379989	0.379989	0.0363998	10.4393	1.63985e-25	4.74551e-25
ENSG00000009790	TRAF3IP3	protein_coding	3252.06	-1.16425	1.16425	0.0450553	-25.8406	3.10727e-147	2.8566e-146
ENSG00000009830	POMT2	protein_coding	210.6	0.714874	0.714874	0.0409836	17.4429	3.8952e-68	1.79959e-67
ENSG00000009844	VTA1	protein_coding	536.377	0.881133	0.881133	0.0603144	14.609	2.46086e-48	9.36812e-48
ENSG00000009950	MLXIPL	protein_coding	23.1061	-2.55297	2.55297	0.171177	-14.9142	2.66443e-50	1.0361e-49
ENSG00000009954	BAZ1B	protein_coding	1165	1.32892	1.32892	0.0427848	31.0606	8.21758e-212	1.25631e-210
ENSG00000010017	RANBP9	protein_coding	1010.98	0.106259	0.106259	0.0513586	2.06896	0.0385503	0.0644063
ENSG00000010030	ETV7	protein_coding	47.7145	-3.23043	3.23043	0.185769	-17.3895	9.90787e-68	4.56295e-67
ENSG00000010072	SPRTN	protein_coding	150.01	0.841759	0.841759	0.0619914	13.5786	5.36136e-42	1.9056e-41
ENSG00000010165	METTL13	protein_coding	412.024	0.679439	0.679439	0.0439351	15.4646	6.01402e-54	2.42545e-53
ENSG00000010219	DYRK4	protein_coding	170.242	-0.36276	0.36276	0.0689215	-5.26337	1.41436e-07	2.96053e-07
ENSG00000010244	ZNF207	protein_coding	4550.04	0.962693	0.962693	0.034623	27.805	3.77537e-170	4.16511e-169
ENSG00000010256	UQCRC1	protein_coding	2662.62	-1.45049	1.45049	0.0590406	-24.5676	2.80276e-133	2.28756e-132
ENSG00000010270	STARD3NL	protein_coding	515.883	0.474259	0.474259	0.0529817	8.95137	3.5111e-19	9.25853e-19
ENSG00000010278	CD9	protein_coding	481.293	-0.562864	0.562864	0.109599	-5.13569	2.81117e-07	5.83843e-07
ENSG00000010282	HHATL	protein_coding	15.7681	-7.02254	7.02254	0.235795	-29.7824	6.60616e-195	8.89828e-194
ENSG00000010292	NCAPD2	protein_coding	1390.66	0.868013	0.868013	0.0469687	18.4807	2.95376e-76	1.46658e-75
ENSG00000010295	IFFO1	protein_coding	1311.59	-1.304	1.304	0.0458492	-28.441	6.29598e-178	7.40374e-177
ENSG00000010310	GIPR	protein_coding	82.2634	-1.9329	1.9329	0.150912	-12.8081	1.47622e-37	4.98922e-37
ENSG00000010318	PHF7	protein_coding	108.391	1.42396	1.42396	0.0519913	27.3884	3.76678e-165	3.99611e-164
ENSG00000010319	SEMA3G	protein_coding	16.746	0.258489	0.258489	0.12035	2.14781	0.0317288	0.053415
ENSG00000010322	NISCH	protein_coding	2871.18	-0.491746	0.491746	0.0417336	-11.783	4.77777e-32	1.50689e-31
ENSG00000010327	STAB1	protein_coding	7023.2	-0.279368	0.279368	0.130368	-2.14292	0.0321199	0.0540447
ENSG00000010361	FUZ	protein_coding	291.759	-1.00367	1.00367	0.0683407	-14.6862	7.89906e-49	3.02539e-48
ENSG00000010379	SLC6A13	protein_coding	7.25694	-1.3366	1.3366	0.147365	-9.06995	1.19068e-19	3.1627e-19
ENSG00000010404	IDS	protein_coding	5248.79	-1.27144	1.27144	0.0566805	-22.4318	1.9287e-111	1.3148e-110
ENSG00000010438	PRSS3	protein_coding	6.22899	-3.62244	3.62244	0.202342	-17.9026	1.1256e-71	5.36052e-71
ENSG00000010539	ZNF200	protein_coding	350	-1.50913	1.50913	0.0694674	-21.7243	1.20938e-104	7.79396e-104
ENSG00000010610	CD4	protein_coding	2562.41	-0.408545	0.408545	0.109737	-3.72294	0.000196919	0.000372901
ENSG00000010626	LRRC23	protein_coding	73.3951	0.457154	0.457154	0.0572967	7.97872	1.47862e-15	3.66629e-15
ENSG00000010671	BTK	protein_coding	1986.32	0.0390077	0.0390077	0.0588487	0.662847	0.507429	0.677922
ENSG00000010704	HFE	protein_coding	64.5083	-1.31489	1.31489	0.105308	-12.4861	8.88583e-36	2.93337e-35
ENSG00000010803	SCMH1	protein_coding	472.86	2.00786	2.00786	0.0642333	31.2588	1.69369e-214	2.66134e-213
ENSG00000010810	FYN	protein_coding	2290.59	-1.94873	1.94873	0.0810985	-24.0292	1.378e-127	1.07516e-126
ENSG00000010818	HIVEP2	protein_coding	566.979	0.541677	0.541677	0.0869844	6.22729	4.74573e-10	1.05718e-09
ENSG00000010932	FMO1	protein_coding	1.26005	-0.89007	0.89007	0.265631	-3.35077	0.000805865	0.00148903
ENSG00000011007	TCEB3	protein_coding	598.754	0.459141	0.459141	0.0284521	16.1374	1.39347e-58	5.8796e-58
ENSG00000011009	LYPLA2	protein_coding	1423.46	-1.8817	1.8817	0.0587707	-32.0176	6.19453e-225	1.05344e-223
ENSG00000011021	CLCN6	protein_coding	501.444	0.75717	0.75717	0.0517837	14.6218	2.03973e-48	7.77307e-48
ENSG00000011028	MRC2	protein_coding	350.445	0.68186	0.68186	0.135303	5.03951	4.66721e-07	9.62909e-07
ENSG00000011052	NME2	protein_coding	74.5949	0.0266664	0.0266664	0.110402	0.241539	0.809137	0.824691
ENSG00000011083	SLC6A7	protein_coding	1.03116	-2.61508	2.61508	0.245557	-10.6496	1.75136e-26	5.13156e-26
ENSG00000011105	TSPAN9	protein_coding	132.379	-2.50131	2.50131	0.134421	-18.6079	2.77063e-77	1.38731e-76
ENSG00000011114	BTBD7	protein_coding	522.432	1.77766	1.77766	0.0496029	35.8379	2.83807e-281	7.52791e-280
ENSG00000011132	APBA3	protein_coding	475.126	-1.49202	1.49202	0.0484568	-30.7907	3.48703e-208	5.20729e-207
ENSG00000011143	MKS1	protein_coding	116.581	1.28838	1.28838	0.0530114	24.3037	1.78951e-130	1.43026e-129
ENSG00000011198	ABHD5	protein_coding	2005.05	-3.56728	3.56728	0.0787736	-45.2852	0	0
ENSG00000011201	ANOS1	protein_coding	24.9709	-0.68051	0.68051	0.215059	-3.16429	0.00155462	0.00283575
ENSG00000011243	AKAP8L	protein_coding	2288.71	-1.54741	1.54741	0.0567909	-27.2475	1.77721e-163	1.86172e-162
ENSG00000011258	MBTD1	protein_coding	609.149	1.95673	1.95673	0.063556	30.7876	3.84615e-208	5.7419e-207
ENSG00000011260	UTP18	protein_coding	492.017	0.0540698	0.0540698	0.0377852	1.43098	0.152436	0.238758
ENSG00000011275	RNF216	protein_coding	1476.82	-0.420032	0.420032	0.0367381	-11.4331	2.85584e-30	8.80723e-30
ENSG00000011295	TTC19	protein_coding	522.259	2.46017	2.46017	0.0474405	51.858	0	0
ENSG00000011304	PTBP1	protein_coding	3590.84	0.368395	0.368395	0.0451749	8.15486	3.4958e-16	8.76631e-16
ENSG00000011332	DPF1	protein_coding	8.33972	3.78796	3.78796	0.134166	28.2333	2.28156e-175	2.6265e-174
ENSG00000011347	SYT7	protein_coding	5.80248	-3.2607	3.2607	0.172745	-18.8758	1.8029e-79	9.22459e-79
ENSG00000011376	LARS2	protein_coding	233.196	1.45043	1.45043	0.0525933	27.5782	2.03402e-167	2.19728e-166
ENSG00000011405	PIK3C2A	protein_coding	543.78	1.75724	1.75724	0.0643324	27.315	2.81776e-164	2.9701e-163
ENSG00000011422	PLAUR	protein_coding	6784.49	-4.14689	4.14689	0.125819	-32.9592	3.12195e-238	5.9167e-237
ENSG00000011426	ANLN	protein_coding	242.823	3.04685	3.04685	0.131131	23.2351	2.01224e-119	1.46651e-118
ENSG00000011451	WIZ	protein_coding	743.46	0.267922	0.267922	0.0403194	6.64499	3.03245e-11	6.92634e-11
ENSG00000011454	RABGAP1	protein_coding	542.738	0.967484	0.967484	0.0428877	22.5586	1.10678e-112	7.62985e-112
ENSG00000011465	DCN	protein_coding	204.468	-2.61537	2.61537	0.174839	-14.9587	1.36637e-50	5.32922e-50
ENSG00000011478	QPCTL	protein_coding	141.105	-0.133785	0.133785	0.0790421	-1.69258	0.0905363	0.14603
ENSG00000011485	PPP5C	protein_coding	621.647	0.715583	0.715583	0.0576992	12.402	2.55013e-35	8.37763e-35
ENSG00000011523	CEP68	protein_coding	600.505	1.10326	1.10326	0.0537303	20.5332	1.08736e-93	6.35808e-93
ENSG00000011566	MAP4K3	protein_coding	146.721	2.64899	2.64899	0.0726565	36.4591	4.9445e-291	1.43585e-289
ENSG00000011590	ZBTB32	protein_coding	57.0788	-1.80603	1.80603	0.104599	-17.2662	8.45325e-67	3.86122e-66
ENSG00000011600	TYROBP	protein_coding	16598	-3.47571	3.47571	0.100111	-34.7185	4.14783e-264	9.63494e-263
ENSG00000011638	TMEM159	protein_coding	171.951	0.345183	0.345183	0.0474668	7.2721	3.53934e-13	8.40189e-13
ENSG00000011677	GABRA3	protein_coding	0.399924	-1.79713	1.79713	0.435916	-4.12266	3.74524e-05	7.2853e-05
ENSG00000012048	BRCA1	protein_coding	411.86	2.84458	2.84458	0.0728028	39.0724	0	0
ENSG00000012061	ERCC1	protein_coding	947.49	0.147305	0.147305	0.045093	3.26671	0.00108807	0.00199913
ENSG00000012124	CD22	protein_coding	821.974	-2.18675	2.18675	0.11035	-19.8165	2.14727e-87	1.18769e-86
ENSG00000012171	SEMA3B	protein_coding	64.3382	-2.44812	2.44812	0.103851	-23.5734	7.22466e-123	5.43592e-122
ENSG00000012174	MBTPS2	protein_coding	138.125	2.67081	2.67081	0.056623	47.1683	0	0
ENSG00000012211	PRICKLE3	protein_coding	240.983	-0.665778	0.665778	0.0542217	-12.2788	1.17736e-34	3.83711e-34
ENSG00000012223	LTF	protein_coding	18542.6	-5.78206	5.78206	0.228324	-25.3239	1.74059e-141	1.52754e-140
ENSG00000012232	EXTL3	protein_coding	1625.71	-1.92784	1.92784	0.0858904	-22.4454	1.42e-111	9.69183e-111
ENSG00000012504	NR1H4	protein_coding	2.10837	-4.77558	4.77558	0.439369	-10.8692	1.61651e-27	4.79782e-27
ENSG00000012660	ELOVL5	protein_coding	2297.3	-0.911049	0.911049	0.057994	-15.7094	1.30466e-55	5.34822e-55
ENSG00000012779	ALOX5	protein_coding	15244.8	-4.54621	4.54621	0.122051	-37.2483	1.12699e-303	3.64769e-302
ENSG00000012817	KDM5D	protein_coding	1282.6	0.388056	0.388056	0.281159	1.3802	0.167524	0.260924
ENSG00000012822	CALCOCO1	protein_coding	3056.58	-1.39443	1.39443	0.0431126	-32.3439	1.68984e-229	2.96805e-228
ENSG00000012963	UBR7	protein_coding	511.248	1.07724	1.07724	0.0343378	31.3718	4.90939e-216	7.80346e-215
ENSG00000012983	MAP4K5	protein_coding	459.238	2.01359	2.01359	0.071384	28.2079	4.67946e-175	5.36387e-174
ENSG00000013016	EHD3	protein_coding	285.175	0.118416	0.118416	0.0924848	1.28038	0.200412	0.308514
ENSG00000013275	PSMC4	protein_coding	1026.29	-1.06361	1.06361	0.0449341	-23.6704	7.27951e-124	5.51637e-123
ENSG00000013288	MAN2B2	protein_coding	1588.91	-0.440703	0.440703	0.0397722	-11.0807	1.55683e-28	4.6908e-28
ENSG00000013293	SLC7A14	protein_coding	1.00471	-3.2747	3.2747	0.279926	-11.6985	1.29791e-31	4.07258e-31
ENSG00000013297	CLDN11	protein_coding	9.13671	-2.45005	2.45005	0.120038	-20.4106	1.34494e-92	7.77751e-92
ENSG00000013306	SLC25A39	protein_coding	34832.8	-5.56484	5.56484	0.123742	-44.9714	0	0
ENSG00000013364	MVP	protein_coding	9040.53	-3.51705	3.51705	0.0778817	-45.1589	0	0
ENSG00000013374	NUB1	protein_coding	1264.8	-0.47179	0.47179	0.0378373	-12.4689	1.10287e-35	3.63579e-35
ENSG00000013375	PGM3	protein_coding	177.497	1.29264	1.29264	0.0546023	23.6737	6.73461e-124	5.10421e-123
ENSG00000013392	RWDD2A	protein_coding	29.7028	-0.0443033	0.0443033	0.0732179	-0.605088	0.545121	0.711802
ENSG00000013441	CLK1	protein_coding	2957.1	-0.412212	0.412212	0.0749152	-5.50238	3.74706e-08	7.96699e-08
ENSG00000013503	POLR3B	protein_coding	106.263	1.15526	1.15526	0.0443913	26.0245	2.61286e-149	2.43688e-148
ENSG00000013523	ANGEL1	protein_coding	393.873	1.52346	1.52346	0.0510813	29.8243	1.89433e-195	2.56246e-194
ENSG00000013561	RNF14	protein_coding	427.059	-0.331066	0.331066	0.0707961	-4.67633	2.92061e-06	5.88637e-06
ENSG00000013563	DNASE1L1	protein_coding	1194.51	-1.63287	1.63287	0.0690993	-23.6307	1.8625e-123	1.40657e-122
ENSG00000013573	DDX11	protein_coding	670.063	1.04759	1.04759	0.0914123	11.46	2.09473e-30	6.4722e-30
ENSG00000013583	HEBP1	protein_coding	453.944	-0.351793	0.351793	0.0656087	-5.36199	8.23094e-08	1.73418e-07
ENSG00000013588	GPRC5A	protein_coding	36.762	-5.57405	5.57405	0.201236	-27.699	7.1706e-169	7.83604e-168
ENSG00000013619	MAMLD1	protein_coding	36.436	-0.0428068	0.0428068	0.152935	-0.279901	0.779553	0.797175
ENSG00000013725	CD6	protein_coding	1385.88	-3.27128	3.27128	0.119814	-27.3029	3.91832e-164	4.12759e-163
ENSG00000013810	TACC3	protein_coding	4358.03	-1.49064	1.49064	0.0618846	-24.0874	3.39025e-128	2.65989e-127
ENSG00000014123	UFL1	protein_coding	344.456	1.72585	1.72585	0.0722572	23.8848	4.40421e-126	3.39877e-125
ENSG00000014138	POLA2	protein_coding	445.33	1.1336	1.1336	0.0417735	27.1368	3.62608e-162	3.74907e-161
ENSG00000014164	ZC3H3	protein_coding	1959.98	-1.87522	1.87522	0.0806292	-23.2573	1.19891e-119	8.75387e-119
ENSG00000014216	CAPN1	protein_coding	4856.16	-1.17707	1.17707	0.0606134	-19.4194	5.2943e-84	2.82956e-83
ENSG00000014257	ACPP	protein_coding	340.413	-0.50888	0.50888	0.0967465	-5.25994	1.44104e-07	3.01527e-07
ENSG00000014641	MDH1	protein_coding	883.27	0.494254	0.494254	0.042896	11.5222	1.02024e-30	3.16574e-30
ENSG00000014824	SLC30A9	protein_coding	468.205	1.45912	1.45912	0.0555529	26.2654	4.77234e-152	4.55365e-151
ENSG00000014914	MTMR11	protein_coding	229.391	-0.53259	0.53259	0.134178	-3.96928	7.20916e-05	0.000138916
ENSG00000014919	COX15	protein_coding	711.023	-0.0619748	0.0619748	0.0517107	-1.19849	0.230726	0.351193
ENSG00000015133	CCDC88C	protein_coding	2136.29	-0.0220789	0.0220789	0.068297	-0.323278	0.746485	0.766318
ENSG00000015153	YAF2	protein_coding	299.588	1.08227	1.08227	0.0468744	23.0887	6.00925e-118	4.31946e-117
ENSG00000015171	ZMYND11	protein_coding	480.082	1.79571	1.79571	0.0712976	25.1861	5.68297e-140	4.9186e-139
ENSG00000015285	WAS	protein_coding	9988.04	-3.10236	3.10236	0.0735269	-42.1935	0	0
ENSG00000015413	DPEP1	protein_coding	9.90189	2.83216	2.83216	0.20864	13.5744	5.67868e-42	2.01782e-41
ENSG00000015475	BID	protein_coding	1873.13	-1.78885	1.78885	0.060906	-29.3707	1.30106e-189	1.67782e-188
ENSG00000015479	MATR3	protein_coding	2747.66	1.64425	1.64425	0.0540492	30.4213	2.87351e-203	4.1415e-202
ENSG00000015520	NPC1L1	protein_coding	4.01175	0.788904	0.788904	0.163564	4.82322	1.4126e-06	2.87426e-06
ENSG00000015532	XYLT2	protein_coding	426.152	-0.0851585	0.0851585	0.0415336	-2.05035	0.04033	0.0672691
ENSG00000015568	RGPD5	protein_coding	193.417	2.0178	2.0178	0.132094	15.2755	1.11359e-52	4.43272e-52
ENSG00000015592	STMN4	protein_coding	2.28759	-2.56828	2.56828	0.214149	-11.9929	3.86927e-33	1.23646e-32
ENSG00000015676	NUDCD3	protein_coding	893.203	0.26001	0.26001	0.0313533	8.29289	1.10531e-16	2.79644e-16
ENSG00000016082	ISL1	protein_coding	0.226831	-1.7841	1.7841	0.462304	-3.85915	0.000113783	0.000217399
ENSG00000016391	CHDH	protein_coding	18.7929	-1.8866	1.8866	0.138211	-13.6502	2.01399e-42	7.19152e-42
ENSG00000016402	IL20RA	protein_coding	0.84986	-3.44938	3.44938	0.263209	-13.1051	3.07778e-39	1.06022e-38
ENSG00000016490	CLCA1	protein_coding	1.10821	-3.23383	3.23383	0.307187	-10.5272	6.47044e-26	1.88166e-25
ENSG00000016602	CLCA4	protein_coding	3.47348	-3.14607	3.14607	0.212104	-14.8327	9.00866e-50	3.4845e-49
ENSG00000016864	GLT8D1	protein_coding	434.156	0.444957	0.444957	0.0354796	12.5412	4.44094e-36	1.47071e-35
ENSG00000017260	ATP2C1	protein_coding	1075.25	1.65677	1.65677	0.0469094	35.3184	3.06674e-273	7.69302e-272
ENSG00000017427	IGF1	protein_coding	13.6196	-0.737838	0.737838	0.186235	-3.96187	7.43647e-05	0.000143195
ENSG00000017483	SLC38A5	protein_coding	1494.59	-2.26025	2.26025	0.112728	-20.0505	2.00009e-89	1.12476e-88
ENSG00000017797	RALBP1	protein_coding	2706.17	-0.985808	0.985808	0.0530114	-18.5962	3.45182e-77	1.72652e-76
ENSG00000018189	RUFY3	protein_coding	301.072	1.58714	1.58714	0.0676017	23.4778	6.86975e-122	5.11889e-121
ENSG00000018236	CNTN1	protein_coding	12.8017	2.32239	2.32239	0.210391	11.0385	2.49266e-28	7.48874e-28
ENSG00000018280	SLC11A1	protein_coding	42306.8	-5.75042	5.75042	0.133396	-43.1079	0	0
ENSG00000018408	WWTR1	protein_coding	29.2141	-0.832481	0.832481	0.139204	-5.98027	2.22765e-09	4.88512e-09
ENSG00000018510	AGPS	protein_coding	674.009	1.79768	1.79768	0.0530295	33.8996	6.75271e-252	1.42829e-250
ENSG00000018607	ZNF806	unprocessed_pseudogene	0.0401851	-1.19515	1.19515	1.19963	-0.996271	0.319118	0.469531
ENSG00000018610	CXorf56	protein_coding	180.811	0.160744	0.160744	0.0315863	5.08905	3.59862e-07	7.44619e-07
ENSG00000018625	ATP1A2	protein_coding	49.7006	-6.48935	6.48935	0.186794	-34.7407	1.91713e-264	4.46757e-263
ENSG00000018699	TTC27	protein_coding	214.965	2.18947	2.18947	0.0690724	31.6983	1.64227e-220	2.69636e-219
ENSG00000018869	ZNF582	protein_coding	33.6459	1.49438	1.49438	0.059568	25.087	6.89732e-139	5.90131e-138
ENSG00000019102	VSIG2	protein_coding	27.3847	-1.08612	1.08612	0.125426	-8.65944	4.74072e-18	1.22781e-17
ENSG00000019144	PHLDB1	protein_coding	75.2749	0.199104	0.199104	0.12542	1.5875	0.112399	0.179206
ENSG00000019169	MARCO	protein_coding	649.943	-3.87842	3.87842	0.172326	-22.5064	3.59629e-112	2.4678e-111
ENSG00000019186	CYP24A1	protein_coding	0.820123	-2.42471	2.42471	0.251324	-9.64776	5.02418e-22	1.38594e-21
ENSG00000019485	PRDM11	protein_coding	211.28	2.59407	2.59407	0.0682535	38.0064	0	0
ENSG00000019505	SYT13	protein_coding	1.88467	-2.91227	2.91227	0.248422	-11.7231	9.70539e-32	3.04931e-31
ENSG00000019549	SNAI2	protein_coding	6.18237	0.539849	0.539849	0.201626	2.67748	0.00741784	0.0130269
ENSG00000019582	CD74	protein_coding	42794.7	-0.43267	0.43267	0.110177	-3.92705	8.59941e-05	0.000165142
ENSG00000019991	HGF	protein_coding	665.707	1.78441	1.78441	0.138866	12.8498	8.61906e-38	2.92116e-37
ENSG00000019995	ZRANB1	protein_coding	800.246	-0.560105	0.560105	0.0568236	-9.8569	6.39977e-23	1.78859e-22
ENSG00000020129	NCDN	protein_coding	408.954	0.174083	0.174083	0.0513141	3.39249	0.00069261	0.00128359
ENSG00000020181	ADGRA2	protein_coding	291.182	3.71145	3.71145	0.117074	31.7018	1.46599e-220	2.40848e-219
ENSG00000020219	CCT8L1P	processed_pseudogene	1.13786	2.72483	2.72483	0.151474	17.9888	2.3856e-72	1.14351e-71
ENSG00000020256	ZFP64	protein_coding	139.605	1.65151	1.65151	0.0502962	32.8358	1.81916e-236	3.3821e-235
ENSG00000020426	MNAT1	protein_coding	88.6882	1.03471	1.03471	0.0713163	14.5088	1.06552e-47	4.0309e-47
ENSG00000020577	SAMD4A	protein_coding	50.3542	0.0409602	0.0409602	0.117054	0.349925	0.726395	0.747823
ENSG00000020633	RUNX3	protein_coding	3694.6	-2.1559	2.1559	0.133402	-16.1609	9.5167e-59	4.02282e-58
ENSG00000020922	MRE11A	protein_coding	597.327	1.76357	1.76357	0.041873	42.1171	0	0
ENSG00000021300	PLEKHB1	protein_coding	149.612	-1.84876	1.84876	0.0828218	-22.3221	2.25241e-110	1.52241e-109
ENSG00000021355	SERPINB1	protein_coding	16382.8	-1.65711	1.65711	0.107481	-15.4178	1.24322e-53	5.00105e-53
ENSG00000021461	CYP3A43	protein_coding	0.354379	-0.18555	0.18555	0.365804	-0.507239	0.611987	0.715423
ENSG00000021488	SLC7A9	protein_coding	4.51341	-0.317589	0.317589	0.114975	-2.76224	0.00574068	0.0101524
ENSG00000021574	SPAST	protein_coding	505.596	0.604644	0.604644	0.076439	7.91015	2.57084e-15	6.34419e-15
ENSG00000021645	NRXN3	protein_coding	8.64433	-0.433489	0.433489	0.171704	-2.52463	0.0115819	0.0201016
ENSG00000021762	OSBPL5	protein_coding	1089.1	-0.205587	0.205587	0.0936524	-2.19521	0.0281484	0.0476144
ENSG00000021776	AQR	protein_coding	825.578	1.27853	1.27853	0.0385297	33.1831	1.89029e-241	3.68549e-240
ENSG00000021826	CPS1	protein_coding	11.2619	0.435637	0.435637	0.205953	2.11523	0.0344106	0.0577537
ENSG00000021852	C8B	protein_coding	8.17196	-5.96957	5.96957	0.33645	-17.7428	1.95937e-70	9.23871e-70
ENSG00000022267	FHL1	protein_coding	426.965	0.261471	0.261471	0.117869	2.21832	0.0265327	0.0449517
ENSG00000022277	RTFDC1	protein_coding	4306.24	-2.54335	2.54335	0.0584542	-43.5101	0	0
ENSG00000022355	GABRA1	protein_coding	1.83609	-4.1256	4.1256	0.298719	-13.811	2.18854e-43	7.88291e-43
ENSG00000022556	NLRP2	protein_coding	204.783	-0.182927	0.182927	0.142755	-1.28141	0.200051	0.308005
ENSG00000022567	SLC45A4	protein_coding	2345.35	-3.66847	3.66847	0.0792936	-46.2644	0	0
ENSG00000022840	RNF10	protein_coding	18979.5	-3.60464	3.60464	0.0771768	-46.7063	0	0
ENSG00000022976	ZNF839	protein_coding	400.962	-0.926227	0.926227	0.043242	-21.4196	8.76727e-102	5.49554e-101
ENSG00000023041	ZDHHC6	protein_coding	606.757	0.292627	0.292627	0.0306587	9.54464	1.3658e-21	3.7404e-21
ENSG00000023171	GRAMD1B	protein_coding	279.578	1.20571	1.20571	0.0951606	12.6703	8.63831e-37	2.88917e-36
ENSG00000023191	RNH1	protein_coding	2804.83	-1.15961	1.15961	0.0612311	-18.9383	5.51956e-80	2.83866e-79
ENSG00000023228	NDUFS1	protein_coding	935.872	1.24776	1.24776	0.0390446	31.9574	4.26998e-224	7.2109e-223
ENSG00000023287	RB1CC1	protein_coding	956.891	0.749875	0.749875	0.0797296	9.40523	5.19181e-21	1.40902e-20
ENSG00000023318	ERP44	protein_coding	1629.92	-0.586254	0.586254	0.0352069	-16.6517	2.9421e-62	1.28788e-61
ENSG00000023330	ALAS1	protein_coding	1407.71	-1.59498	1.59498	0.074404	-21.4367	6.07445e-102	3.81373e-101
ENSG00000023445	BIRC3	protein_coding	704.822	-0.566089	0.566089	0.0982149	-5.76378	8.22497e-09	1.77982e-08
ENSG00000023516	AKAP11	protein_coding	746.624	2.52644	2.52644	0.0692539	36.4808	2.23748e-291	6.5161e-290
ENSG00000023572	GLRX2	protein_coding	63.1009	-0.144563	0.144563	0.0518406	-2.78861	0.00529341	0.0093836
ENSG00000023608	SNAPC1	protein_coding	107.803	0.50285	0.50285	0.0902838	5.56966	2.55232e-08	5.45411e-08
ENSG00000023697	DERA	protein_coding	305.978	0.33442	0.33442	0.0663642	5.03916	4.67586e-07	9.64653e-07
ENSG00000023734	STRAP	protein_coding	865.811	0.206796	0.206796	0.0335121	6.17079	6.79496e-10	1.50865e-09
ENSG00000023839	ABCC2	protein_coding	116.512	-1.38262	1.38262	0.0914294	-15.1223	1.155e-51	4.55799e-51
ENSG00000023892	DEF6	protein_coding	3917.36	-2.39122	2.39122	0.0543201	-44.021	0	0
ENSG00000023902	PLEKHO1	protein_coding	2262.6	-1.25165	1.25165	0.0652546	-19.181	5.33478e-82	2.79192e-81
ENSG00000023909	GCLM	protein_coding	419.792	-0.80513	0.80513	0.0851599	-9.45433	3.25102e-21	8.85231e-21
ENSG00000024048	UBR2	protein_coding	2626.2	-0.843069	0.843069	0.0517594	-16.2882	1.19624e-59	5.10287e-59
ENSG00000024422	EHD2	protein_coding	151.168	1.80873	1.80873	0.156325	11.5703	5.82791e-31	1.8139e-30
ENSG00000024526	DEPDC1	protein_coding	89.5137	3.13582	3.13582	0.162351	19.315	4.01671e-83	2.1242e-82
ENSG00000024862	CCDC28A	protein_coding	682.313	-1.73276	1.73276	0.0488226	-35.491	6.76187e-276	1.72172e-274
ENSG00000025039	RRAGD	protein_coding	664.083	-0.663274	0.663274	0.0740868	-8.95266	3.47007e-19	9.15129e-19
ENSG00000025156	HSF2	protein_coding	165.937	1.08019	1.08019	0.0654806	16.4963	3.90113e-61	1.68821e-60
ENSG00000025293	PHF20	protein_coding	1106.23	-0.0442756	0.0442756	0.0549103	-0.806327	0.420055	0.590301
ENSG00000025423	HSD17B6	protein_coding	9.87786	-1.08261	1.08261	0.155893	-6.94457	3.79626e-12	8.83807e-12
ENSG00000025434	NR1H3	protein_coding	242.862	0.663602	0.663602	0.0815164	8.14071	3.92961e-16	9.84639e-16
ENSG00000025708	TYMP	protein_coding	8335.28	-3.50406	3.50406	0.109751	-31.9275	1.1103e-223	1.86818e-222
ENSG00000025770	NCAPH2	protein_coding	643.581	-0.960158	0.960158	0.0646427	-14.8533	6.6215e-50	2.56311e-49
ENSG00000025772	TOMM34	protein_coding	284.752	0.700736	0.700736	0.046419	15.0959	1.72332e-51	6.78861e-51
ENSG00000025796	SEC63	protein_coding	1049.95	0.938438	0.938438	0.046084	20.3636	3.51525e-92	2.02611e-91
ENSG00000025800	KPNA6	protein_coding	1596.64	0.258535	0.258535	0.0262458	9.85052	6.81869e-23	1.90472e-22
ENSG00000026025	VIM	protein_coding	52795.8	-1.27469	1.27469	0.0784808	-16.2421	2.54185e-59	1.0804e-58
ENSG00000026036	RTEL1-TNFRSF6B	protein_coding	338.799	0.0920213	0.0920213	0.0744491	1.23603	0.216448	0.331225
ENSG00000026103	FAS	protein_coding	646.446	-1.0021	1.0021	0.0779489	-12.8558	7.97902e-38	2.70478e-37
ENSG00000026297	RNASET2	protein_coding	9188.61	-2.80281	2.80281	0.0772576	-36.2787	3.50112e-288	9.8848e-287
ENSG00000026508	CD44	protein_coding	16611.7	-0.830599	0.830599	0.0681431	-12.189	3.55578e-34	1.15162e-33
ENSG00000026559	KCNG1	protein_coding	21.6774	-2.58625	2.58625	0.153945	-16.7998	2.44735e-63	1.0822e-62
ENSG00000026652	AGPAT4	protein_coding	484.393	-0.346876	0.346876	0.0751524	-4.61564	3.91894e-06	7.87257e-06
ENSG00000026751	SLAMF7	protein_coding	941.415	-2.12075	2.12075	0.132119	-16.0518	5.5549e-58	2.32972e-57
ENSG00000026950	BTN3A1	protein_coding	2251.3	-1.54809	1.54809	0.0706256	-21.9197	1.68439e-106	1.102e-105
ENSG00000027001	MIPEP	protein_coding	71.2565	1.30098	1.30098	0.060143	21.6314	9.09897e-104	5.81237e-103
ENSG00000027075	PRKCH	protein_coding	1613.81	-1.73354	1.73354	0.0966543	-17.9355	6.2278e-72	2.97511e-71
ENSG00000027644	INSRR	protein_coding	4.94864	-0.460992	0.460992	0.23037	-2.00109	0.0453824	0.0753725
ENSG00000027697	IFNGR1	protein_coding	7544.46	-2.89267	2.89267	0.0886055	-32.6466	8.96403e-234	1.6302e-232
ENSG00000027847	B4GALT7	protein_coding	420.763	-0.190664	0.190664	0.0536507	-3.5538	0.000379704	0.000711549
ENSG00000027869	SH2D2A	protein_coding	1072.35	-4.8987	4.8987	0.150999	-32.442	7.03477e-231	1.25159e-229
ENSG00000028116	VRK2	protein_coding	272.106	1.03805	1.03805	0.0539234	19.2504	1.3996e-82	7.36719e-82
ENSG00000028137	TNFRSF1B	protein_coding	23556.6	-3.88508	3.88508	0.0966359	-40.2033	0	0
ENSG00000028203	VEZT	protein_coding	348.995	2.14046	2.14046	0.0616204	34.7363	2.23291e-264	5.20105e-263
ENSG00000028277	POU2F2	protein_coding	1782.48	0.57014	0.57014	0.0877309	6.49874	8.0996e-11	1.83223e-10
ENSG00000028310	BRD9	protein_coding	716.667	-0.0232924	0.0232924	0.0345821	-0.673539	0.500604	0.67176
ENSG00000028528	SNX1	protein_coding	2923.54	-0.734776	0.734776	0.0513954	-14.2965	2.30001e-46	8.56406e-46
ENSG00000028839	TBPL1	protein_coding	312.931	-0.687972	0.687972	0.0498523	-13.8002	2.54092e-43	9.14437e-43
ENSG00000029153	ARNTL2	protein_coding	80.8697	3.3743	3.3743	0.107173	31.4846	1.41121e-217	2.27439e-216
ENSG00000029363	BCLAF1	protein_coding	2744.96	1.39948	1.39948	0.0477197	29.3271	4.67811e-189	6.00536e-188
ENSG00000029364	SLC39A9	protein_coding	998.101	0.775929	0.775929	0.0482631	16.0771	3.69522e-58	1.55259e-57
ENSG00000029534	ANK1	protein_coding	1438.96	-0.692371	0.692371	0.168919	-4.09883	4.15236e-05	8.06459e-05
ENSG00000029559	IBSP	protein_coding	0.596047	-0.167781	0.167781	0.535627	-0.313243	0.754096	0.773335
ENSG00000029639	TFB1M	protein_coding	96.2603	0.924793	0.924793	0.0427596	21.6277	9.85377e-104	6.28979e-103
ENSG00000029725	RABEP1	protein_coding	789.148	1.1218	1.1218	0.0410973	27.2963	4.69941e-164	4.94732e-163
ENSG00000029993	HMGB3	protein_coding	193.677	1.45946	1.45946	0.10264	14.2192	6.96475e-46	2.57784e-45
ENSG00000030066	NUP160	protein_coding	715.308	2.31683	2.31683	0.0550865	42.058	0	0
ENSG00000030110	BAK1	protein_coding	845.99	-1.0221	1.0221	0.0559851	-18.2566	1.83378e-74	8.95887e-74
ENSG00000030304	MUSK	protein_coding	0.502217	1.25244	1.25244	0.300383	4.16948	3.053e-05	5.95675e-05
ENSG00000030419	IKZF2	protein_coding	343.992	2.31263	2.31263	0.152257	15.189	4.18513e-52	1.65827e-51
ENSG00000030582	GRN	protein_coding	15150.6	-1.25699	1.25699	0.103536	-12.1407	6.42987e-34	2.07743e-33
ENSG00000031003	FAM13B	protein_coding	905.787	1.09506	1.09506	0.0518011	21.1397	3.43246e-99	2.10586e-98
ENSG00000031081	ARHGAP31	protein_coding	230.169	0.441815	0.441815	0.0900555	4.90603	9.29371e-07	1.90099e-06
ENSG00000031691	CENPQ	protein_coding	49.0847	2.43702	2.43702	0.0930826	26.1813	4.33944e-151	4.10439e-150
ENSG00000031698	SARS	protein_coding	1776.67	-1.29697	1.29697	0.0392143	-33.074	7.03719e-240	1.3554e-238
ENSG00000031823	RANBP3	protein_coding	1260.76	-0.910078	0.910078	0.0324227	-28.0692	2.33138e-173	2.63027e-172
ENSG00000032219	ARID4A	protein_coding	884.239	0.791719	0.791719	0.0720973	10.9813	4.70357e-28	1.40761e-27
ENSG00000032389	TSSC1	protein_coding	336.969	-0.0443867	0.0443867	0.037866	-1.1722	0.241115	0.365529
ENSG00000032444	PNPLA6	protein_coding	4108.34	-2.10333	2.10333	0.0684728	-30.7177	3.30023e-207	4.88673e-206
ENSG00000032742	IFT88	protein_coding	99.1238	1.15886	1.15886	0.0483771	23.9546	8.26669e-127	6.41748e-126
ENSG00000033011	ALG1	protein_coding	261.284	0.0458366	0.0458366	0.0489182	0.937005	0.348756	0.507165
ENSG00000033030	ZCCHC8	protein_coding	465.239	0.613256	0.613256	0.0364378	16.8302	1.46562e-63	6.49787e-63
ENSG00000033050	ABCF2	protein_coding	658.153	0.146623	0.146623	0.0385143	3.80697	0.000140678	0.00026785
ENSG00000033100	CHPF2	protein_coding	1468.27	-0.49103	0.49103	0.0605553	-8.10878	5.11301e-16	1.27801e-15
ENSG00000033122	LRRC7	protein_coding	9.63901	1.93808	1.93808	0.124972	15.5081	3.05908e-54	1.23667e-53
ENSG00000033170	FUT8	protein_coding	187.604	1.68915	1.68915	0.0638327	26.4621	2.64542e-154	2.57888e-153
ENSG00000033178	UBA6	protein_coding	782.832	0.920916	0.920916	0.0632247	14.5658	4.6374e-48	1.75972e-47
ENSG00000033327	GAB2	protein_coding	4140.94	-1.54608	1.54608	0.0687369	-22.4927	4.89116e-112	3.35228e-111
ENSG00000033627	ATP6V0A1	protein_coding	2048.45	-1.14314	1.14314	0.069326	-16.4893	4.37718e-61	1.89342e-60
ENSG00000033800	PIAS1	protein_coding	2559.18	-0.105015	0.105015	0.0481102	-2.18281	0.02905	0.0490791
ENSG00000033867	SLC4A7	protein_coding	444.163	1.89539	1.89539	0.0997746	18.9968	1.81383e-80	9.36912e-80
ENSG00000034053	APBA2	protein_coding	481.169	-2.4672	2.4672	0.114237	-21.5972	1.90654e-103	1.21422e-102
ENSG00000034152	MAP2K3	protein_coding	7432.92	-3.26622	3.26622	0.0620517	-52.6371	0	0
ENSG00000034239	EFCAB1	protein_coding	1.21099	-0.457631	0.457631	0.261536	-1.74978	0.0801557	0.130037
ENSG00000034510	TMSB10	protein_coding	9186.82	-1.3236	1.3236	0.0628635	-21.0551	2.05395e-98	1.25017e-97
ENSG00000034533	ASTE1	protein_coding	144.654	0.157045	0.157045	0.0745034	2.10789	0.0350409	0.058771
ENSG00000034677	RNF19A	protein_coding	1013.96	0.157872	0.157872	0.0684266	2.30717	0.0210452	0.0359071
ENSG00000034693	PEX3	protein_coding	90.0234	1.86075	1.86075	0.0573705	32.434	9.12002e-231	1.62032e-229
ENSG00000034713	GABARAPL2	protein_coding	3040.68	-2.881	2.881	0.0590471	-48.7916	0	0
ENSG00000034971	MYOC	protein_coding	4.90502	-3.18947	3.18947	0.209248	-15.2425	1.84594e-52	7.33473e-52
ENSG00000035115	SH3YL1	protein_coding	239.475	1.27495	1.27495	0.0720656	17.6916	4.8716e-70	2.29023e-69
ENSG00000035141	FAM136A	protein_coding	421.408	1.38174	1.38174	0.043256	31.9433	6.69849e-224	1.12933e-222
ENSG00000035403	VCL	protein_coding	2843.68	0.0920823	0.0920823	0.0520636	1.76865	0.076952	0.125067
ENSG00000035499	DEPDC1B	protein_coding	93.7088	2.99831	2.99831	0.128986	23.2453	1.58705e-119	1.1578e-118
ENSG00000035664	DAPK2	protein_coding	1525.74	-4.98513	4.98513	0.0967963	-51.5012	0	0
ENSG00000035681	NSMAF	protein_coding	1106.02	0.579949	0.579949	0.0532003	10.9012	1.13693e-27	3.38133e-27
ENSG00000035687	ADSS	protein_coding	880.265	0.28711	0.28711	0.050294	5.70863	1.13886e-08	2.45669e-08
ENSG00000035720	STAP1	protein_coding	95.2671	1.20034	1.20034	0.0939476	12.7767	2.21152e-37	7.45649e-37
ENSG00000035862	TIMP2	protein_coding	5749.85	-1.45984	1.45984	0.0742987	-19.6482	5.9903e-86	3.26538e-85
ENSG00000035928	RFC1	protein_coding	621.017	1.19924	1.19924	0.0399285	30.0348	3.44594e-198	4.77176e-197
ENSG00000036054	TBC1D23	protein_coding	501.957	0.259294	0.259294	0.0604939	4.28628	1.81691e-05	3.57338e-05
ENSG00000036257	CUL3	protein_coding	1439.29	-0.130976	0.130976	0.0742094	-1.76495	0.0775719	0.12603
ENSG00000036448	MYOM2	protein_coding	432.275	-3.45734	3.45734	0.177017	-19.5311	5.97414e-85	3.22135e-84
ENSG00000036473	OTC	protein_coding	2.26134	-5.03021	5.03021	0.441889	-11.3834	5.05766e-30	1.55494e-29
ENSG00000036530	CYP46A1	protein_coding	20.6835	3.60034	3.60034	0.192927	18.6617	1.01415e-77	5.09915e-77
ENSG00000036549	ZZZ3	protein_coding	442.657	2.91159	2.91159	0.0629069	46.284	0	0
ENSG00000036565	SLC18A1	protein_coding	2.35363	0.148014	0.148014	0.191345	0.773546	0.439199	0.610876
ENSG00000036672	USP2	protein_coding	15.8581	0.188243	0.188243	0.179895	1.0464	0.295374	0.438735
ENSG00000036828	CASR	protein_coding	1.58252	-1.88528	1.88528	0.205992	-9.1522	5.57852e-20	1.49011e-19
ENSG00000037042	TUBG2	protein_coding	135.069	-0.690345	0.690345	0.0860713	-8.02062	1.05215e-15	2.61471e-15
ENSG00000037241	RPL26L1	protein_coding	90.8951	0.564328	0.564328	0.0670152	8.4209	3.73612e-17	9.5359e-17
ENSG00000037280	FLT4	protein_coding	119.055	0.786129	0.786129	0.155673	5.04989	4.42063e-07	9.12516e-07
ENSG00000037474	NSUN2	protein_coding	746.458	0.843957	0.843957	0.0340687	24.7722	1.78802e-135	1.48801e-134
ENSG00000037637	FBXO42	protein_coding	916.644	0.311563	0.311563	0.0323088	9.6433	5.24732e-22	1.44694e-21
ENSG00000037749	MFAP3	protein_coding	180.519	1.0071	1.0071	0.0897127	11.2259	3.04348e-29	9.26342e-29
ENSG00000037757	MRI1	protein_coding	429.86	0.81851	0.81851	0.0520958	15.7116	1.25921e-55	5.16272e-55
ENSG00000037897	METTL1	protein_coding	76.9516	1.41789	1.41789	0.0665431	21.3078	9.60956e-101	5.97636e-100
ENSG00000037965	HOXC8	protein_coding	0.623644	-1.58448	1.58448	0.307988	-5.14463	2.68042e-07	5.56985e-07
ENSG00000038002	AGA	protein_coding	254.983	-0.0980012	0.0980012	0.0523349	-1.87258	0.0611268	0.100299
ENSG00000038210	PI4K2B	protein_coding	205.102	1.56437	1.56437	0.0782179	20.0002	5.48952e-89	3.07515e-88
ENSG00000038219	BOD1L1	protein_coding	2198.2	0.658233	0.658233	0.0659773	9.97665	1.92865e-23	5.43221e-23
ENSG00000038274	MAT2B	protein_coding	1437.81	-0.29468	0.29468	0.0481368	-6.12172	9.25696e-10	2.04981e-09
ENSG00000038295	TLL1	protein_coding	0.938376	-1.44249	1.44249	0.276588	-5.21531	1.8351e-07	3.82987e-07
ENSG00000038358	EDC4	protein_coding	1561.52	0.0153447	0.0153447	0.0444665	0.345084	0.730031	0.75108
ENSG00000038382	TRIO	protein_coding	1003.77	2.76857	2.76857	0.0641114	43.1837	0	0
ENSG00000038427	VCAN	protein_coding	12346.8	0.328424	0.328424	0.151456	2.16844	0.0301255	0.0508218
ENSG00000038532	CLEC16A	protein_coding	803.301	0.609449	0.609449	0.0358314	17.0088	7.06567e-65	3.16961e-64
ENSG00000038945	MSR1	protein_coding	247.666	-1.3051	1.3051	0.169759	-7.68795	1.49508e-14	3.63864e-14
ENSG00000039068	CDH1	protein_coding	59.913	0.579995	0.579995	0.177805	3.26197	0.00110639	0.00203214
ENSG00000039123	SKIV2L2	protein_coding	738.491	1.59402	1.59402	0.0470874	33.8524	3.35066e-251	7.04026e-250
ENSG00000039139	DNAH5	protein_coding	0.963492	-1.14041	1.14041	0.285459	-3.99501	6.4691e-05	0.000124826
ENSG00000039319	ZFYVE16	protein_coding	770.332	-0.0921741	0.0921741	0.0765336	-1.20436	0.22845	0.348011
ENSG00000039523	FAM65A	protein_coding	1721.98	-0.641179	0.641179	0.0644614	-9.94671	2.60654e-23	7.3294e-23
ENSG00000039537	C6	protein_coding	6.38991	-4.11416	4.11416	0.288331	-14.2689	3.4194e-46	1.27023e-45
ENSG00000039560	RAI14	protein_coding	22.187	0.820992	0.820992	0.159549	5.14571	2.66507e-07	5.53884e-07
ENSG00000039600	SOX30	protein_coding	1.64723	0.326138	0.326138	0.160612	2.03059	0.0422961	0.0704146
ENSG00000039650	PNKP	protein_coding	938.067	-1.32414	1.32414	0.0467122	-28.3468	9.1782e-177	1.06966e-175
ENSG00000039987	BEST2	protein_coding	2.38878	0.448962	0.448962	0.132695	3.3834	0.000715938	0.00132595
ENSG00000040199	PHLPP2	protein_coding	136.102	1.05722	1.05722	0.0991944	10.658	1.59972e-26	4.68967e-26
ENSG00000040275	SPDL1	protein_coding	114.206	2.298	2.298	0.0745567	30.8222	1.32237e-208	1.97939e-207
ENSG00000040341	STAU2	protein_coding	480.076	0.982533	0.982533	0.0523357	18.7737	1.23995e-78	6.29294e-78
ENSG00000040487	PQLC2	protein_coding	240.011	0.0223284	0.0223284	0.0654383	0.341213	0.732944	0.75368
ENSG00000040531	CTNS	protein_coding	333.449	-0.426475	0.426475	0.0409768	-10.4077	2.28593e-25	6.60314e-25
ENSG00000040608	RTN4R	protein_coding	58.8518	2.4573	2.4573	0.115837	21.2134	7.18672e-100	4.43429e-99
ENSG00000040633	PHF23	protein_coding	1174.91	-2.11865	2.11865	0.0546747	-38.75	0	0
ENSG00000040731	CDH10	protein_coding	1.20097	1.67319	1.67319	0.247323	6.76519	1.33134e-11	3.06401e-11
ENSG00000040933	INPP4A	protein_coding	1730.99	-0.545304	0.545304	0.0414901	-13.143	1.8673e-39	6.45074e-39
ENSG00000041353	RAB27B	protein_coding	288.5	2.72982	2.72982	0.111211	24.5463	4.73906e-133	3.85801e-132
ENSG00000041357	PSMA4	protein_coding	1086.83	0.71671	0.71671	0.0534655	13.4051	5.64461e-41	1.98531e-40
ENSG00000041515	MYO16	protein_coding	4.60587	0.167912	0.167912	0.172549	0.973126	0.330491	0.483981
ENSG00000041802	LSG1	protein_coding	509.178	0.930554	0.930554	0.0454395	20.479	3.31722e-93	1.92925e-92
ENSG00000041880	PARP3	protein_coding	150.515	0.157142	0.157142	0.0806584	1.94824	0.0513858	0.0849216
ENSG00000041982	TNC	protein_coding	71.3764	1.64164	1.64164	0.170147	9.64835	4.99509e-22	1.37798e-21
ENSG00000041988	THAP3	protein_coding	257.655	-1.86572	1.86572	0.0604236	-30.8773	2.40635e-209	3.61472e-208
ENSG00000042062	FAM65C	protein_coding	296.444	-0.239802	0.239802	0.139854	-1.71466	0.0864083	0.139651
ENSG00000042088	TDP1	protein_coding	314.393	0.796878	0.796878	0.0493765	16.1388	1.36126e-58	5.74464e-58
ENSG00000042286	AIFM2	protein_coding	82.3927	-0.569832	0.569832	0.0715386	-7.96539	1.64708e-15	4.07845e-15
ENSG00000042304	C2orf83	protein_coding	0.283287	-1.34075	1.34075	0.675353	-1.98526	0.0471157	0.0781236
ENSG00000042317	SPATA7	protein_coding	51.5274	2.18274	2.18274	0.0629033	34.6999	7.90438e-264	1.83108e-262
ENSG00000042429	MED17	protein_coding	468.394	0.589336	0.589336	0.046299	12.7289	4.08567e-37	1.37236e-36
ENSG00000042445	RETSAT	protein_coding	411.337	-0.101098	0.101098	0.0416977	-2.42454	0.0153279	0.0263879
ENSG00000042493	CAPG	protein_coding	4577.63	-2.31182	2.31182	0.107214	-21.5626	4.03285e-103	2.55976e-102
ENSG00000042753	AP2S1	protein_coding	1346.4	-2.20393	2.20393	0.0671732	-32.8096	4.29326e-236	7.95857e-235
ENSG00000042781	USH2A	protein_coding	1.9535	2.70263	2.70263	0.169664	15.9293	3.96816e-57	1.64955e-56
ENSG00000042813	ZPBP	protein_coding	0.234425	0.342385	0.342385	0.419444	0.816283	0.414339	0.584354
ENSG00000042832	TG	protein_coding	177.13	-3.58418	3.58418	0.135192	-26.5119	7.07425e-155	6.91354e-154
ENSG00000042980	ADAM28	protein_coding	542.599	2.58667	2.58667	0.0940916	27.491	2.24893e-166	2.40795e-165
ENSG00000043039	BARX2	protein_coding	1.10621	-2.85752	2.85752	0.262697	-10.8776	1.47392e-27	4.37743e-27
ENSG00000043093	DCUN1D1	protein_coding	746.443	0.412575	0.412575	0.0666397	6.19113	5.97346e-10	1.32788e-09
ENSG00000043143	JADE2	protein_coding	1381.37	0.124238	0.124238	0.0569579	2.18123	0.0291666	0.0492662
ENSG00000043355	ZIC2	protein_coding	1.24999	-3.45984	3.45984	0.276928	-12.4937	8.08566e-36	2.67008e-35
ENSG00000043462	LCP2	protein_coding	6637.72	-1.74218	1.74218	0.0546786	-31.8621	8.93571e-223	1.49069e-221
ENSG00000043514	TRIT1	protein_coding	149.744	0.828644	0.828644	0.0410463	20.188	1.24766e-90	7.08919e-90
ENSG00000043591	ADRB1	protein_coding	21.4755	2.81894	2.81894	0.16809	16.7704	4.01773e-63	1.77384e-62
ENSG00000044012	GUCA2B	protein_coding	0.222247	-2.05034	2.05034	0.665076	-3.08286	0.00205021	0.00371682
ENSG00000044090	CUL7	protein_coding	452.209	0.554785	0.554785	0.0433055	12.8109	1.42388e-37	4.81328e-37
ENSG00000044115	CTNNA1	protein_coding	2577.23	-0.98425	0.98425	0.063657	-15.4618	6.2844e-54	2.53389e-53
ENSG00000044446	PHKA2	protein_coding	2192.39	-0.983566	0.983566	0.0666171	-14.7645	2.48251e-49	9.56076e-49
ENSG00000044459	CNTLN	protein_coding	179.23	2.38378	2.38378	0.0656162	36.3291	5.61203e-289	1.5933e-287
ENSG00000044524	EPHA3	protein_coding	1.824	-0.166569	0.166569	0.207482	-0.80281	0.422085	0.592436
ENSG00000044574	HSPA5	protein_coding	12869.4	-1.43502	1.43502	0.112719	-12.731	3.97843e-37	1.33661e-36
ENSG00000046604	DSG2	protein_coding	59.5226	3.8972	3.8972	0.228213	17.077	2.19995e-65	9.90817e-65
ENSG00000046647	GEMIN8	protein_coding	115.356	0.377372	0.377372	0.047711	7.90955	2.58311e-15	6.37417e-15
ENSG00000046651	OFD1	protein_coding	649.42	0.707802	0.707802	0.0506193	13.9828	1.98396e-44	7.2435e-44
ENSG00000046653	GPM6B	protein_coding	77.8741	2.76021	2.76021	0.121267	22.7614	1.10579e-114	7.73836e-114
ENSG00000046774	MAGEC2	protein_coding	0.24649	-1.77759	1.77759	0.497056	-3.57624	0.000348577	0.000653967
ENSG00000046889	PREX2	protein_coding	10.5734	1.98223	1.98223	0.180911	10.9569	6.1566e-28	1.83899e-27
ENSG00000047056	WDR37	protein_coding	945.55	-0.577891	0.577891	0.0562029	-10.2822	8.47449e-25	2.43123e-24
ENSG00000047188	YTHDC2	protein_coding	514.232	1.27232	1.27232	0.055632	22.8703	9.17877e-116	6.47865e-115
ENSG00000047230	CTPS2	protein_coding	199.763	2.33943	2.33943	0.0548402	42.6591	0	0
ENSG00000047249	ATP6V1H	protein_coding	569.873	-0.383573	0.383573	0.0379765	-10.1003	5.5097e-24	1.56312e-23
ENSG00000047315	POLR2B	protein_coding	1398.08	0.635105	0.635105	0.055688	11.4047	3.96142e-30	1.21946e-29
ENSG00000047346	FAM214A	protein_coding	579.394	0.724445	0.724445	0.0650011	11.1451	7.56497e-29	2.2883e-28
ENSG00000047365	ARAP2	protein_coding	677.411	0.338269	0.338269	0.0976924	3.4626	0.000534992	0.000996839
ENSG00000047410	TPR	protein_coding	2542.98	0.709993	0.709993	0.0459286	15.4586	6.59867e-54	2.65955e-53
ENSG00000047457	CP	protein_coding	45.2728	2.81297	2.81297	0.159568	17.6287	1.48383e-69	6.94364e-69
ENSG00000047578	KIAA0556	protein_coding	706.048	-0.637266	0.637266	0.0569075	-11.1983	4.15686e-29	1.2628e-28
ENSG00000047579	DTNBP1	protein_coding	439.595	-0.958701	0.958701	0.0407608	-23.5202	2.53644e-122	1.89834e-121
ENSG00000047597	XK	protein_coding	371.449	-0.762204	0.762204	0.164715	-4.6274	3.70286e-06	7.44496e-06
ENSG00000047617	ANO2	protein_coding	5.09391	-0.926149	0.926149	0.174583	-5.30493	1.12714e-07	2.36635e-07
ENSG00000047621	C12orf4	protein_coding	186.603	1.30912	1.30912	0.0602388	21.7322	1.01876e-104	6.57219e-104
ENSG00000047634	SCML1	protein_coding	69.8038	0.0169705	0.0169705	0.135412	0.125325	0.900266	0.908607
ENSG00000047644	WWC3	protein_coding	1666.45	-2.30429	2.30429	0.0774821	-29.7396	2.36157e-194	3.17255e-193
ENSG00000047648	ARHGAP6	protein_coding	46.2803	0.142676	0.142676	0.134833	1.05817	0.289978	0.431639
ENSG00000047662	FAM184B	protein_coding	1.2023	1.26875	1.26875	0.231893	5.47128	4.46808e-08	9.48139e-08
ENSG00000047849	MAP4	protein_coding	1702.36	0.816502	0.816502	0.0605695	13.4804	2.03951e-41	7.20775e-41
ENSG00000047932	GOPC	protein_coding	444.665	2.03124	2.03124	0.0583696	34.7997	2.45758e-265	5.77464e-264
ENSG00000047936	ROS1	protein_coding	1.23013	1.50503	1.50503	0.41696	3.60952	0.000306762	0.000576518
ENSG00000048028	USP28	protein_coding	411.532	0.0361948	0.0361948	0.084559	0.428042	0.66862	0.715423
ENSG00000048052	HDAC9	protein_coding	283.579	2.58602	2.58602	0.103179	25.0635	1.24267e-138	1.06126e-137
ENSG00000048140	TSPAN17	protein_coding	634.768	-0.996904	0.996904	0.0587754	-16.9613	1.58895e-64	7.10472e-64
ENSG00000048162	NOP16	protein_coding	169.233	1.37223	1.37223	0.0512864	26.7562	1.04592e-157	1.04341e-156
ENSG00000048342	CC2D2A	protein_coding	24.2438	0.836392	0.836392	0.111083	7.5294	5.09741e-14	1.22951e-13
ENSG00000048392	RRM2B	protein_coding	534.879	0.0459153	0.0459153	0.0806109	0.569591	0.568955	0.715423
ENSG00000048405	ZNF800	protein_coding	536.481	0.924093	0.924093	0.0427132	21.6349	8.4416e-104	5.39312e-103
ENSG00000048462	TNFRSF17	protein_coding	35.0161	-0.491272	0.491272	0.162447	-3.02421	0.00249285	0.00449922
ENSG00000048471	SNX29	protein_coding	583.749	1.15479	1.15479	0.0542092	21.3024	1.07897e-100	6.70785e-100
ENSG00000048540	LMO3	protein_coding	13.2714	0.702176	0.702176	0.162367	4.32461	1.52803e-05	3.01292e-05
ENSG00000048544	MRPS10	protein_coding	380.832	0.573074	0.573074	0.0342861	16.7145	1.02791e-62	4.51984e-62
ENSG00000048545	GUCA1A	protein_coding	0.437341	0.835894	0.835894	0.236184	3.53916	0.000401404	0.000751411
ENSG00000048649	RSF1	protein_coding	885.441	1.40524	1.40524	0.043022	32.6633	5.18296e-234	9.45615e-233
ENSG00000048707	VPS13D	protein_coding	1316.61	1.13473	1.13473	0.0479026	23.6883	4.76177e-124	3.61275e-123
ENSG00000048740	CELF2	protein_coding	7479.25	-0.450791	0.450791	0.0622066	-7.24668	4.27112e-13	1.01234e-12
ENSG00000048828	FAM120A	protein_coding	3119.1	0.501166	0.501166	0.039614	12.6512	1.10142e-36	3.67898e-36
ENSG00000048991	R3HDM1	protein_coding	595.861	1.69759	1.69759	0.0465587	36.4613	4.54844e-291	1.32235e-289
ENSG00000049089	COL9A2	protein_coding	861.818	-1.98331	1.98331	0.138446	-14.3255	1.51663e-46	5.65875e-46
ENSG00000049130	KITLG	protein_coding	15.0174	2.10549	2.10549	0.154536	13.6246	2.85966e-42	1.0194e-41
ENSG00000049167	ERCC8	protein_coding	79.1674	1.95174	1.95174	0.0564249	34.59	3.56879e-262	8.14845e-261
ENSG00000049192	ADAMTS6	protein_coding	27.5937	2.93657	2.93657	0.133406	22.0123	2.19381e-107	1.44872e-106
ENSG00000049239	H6PD	protein_coding	1839.35	-0.103529	0.103529	0.0665517	-1.55562	0.119799	0.190343
ENSG00000049245	VAMP3	protein_coding	2208.38	-1.56953	1.56953	0.0530552	-29.5829	2.47974e-192	3.27676e-191
ENSG00000049246	PER3	protein_coding	76.7369	1.31135	1.31135	0.119693	10.9559	6.22374e-28	1.85882e-27
ENSG00000049247	UTS2	protein_coding	13.0829	-1.16711	1.16711	0.237878	-4.90635	9.27847e-07	1.89802e-06
ENSG00000049249	TNFRSF9	protein_coding	118.068	-3.00472	3.00472	0.108291	-27.7466	1.91502e-169	2.10041e-168
ENSG00000049283	EPN3	protein_coding	2.36488	0.35779	0.35779	0.205718	1.73923	0.0819947	0.13286
ENSG00000049323	LTBP1	protein_coding	314.934	2.78283	2.78283	0.148148	18.7841	1.01846e-78	5.17092e-78
ENSG00000049449	RCN1	protein_coding	411.216	2.53098	2.53098	0.0601443	42.0818	0	0
ENSG00000049540	ELN	protein_coding	81.7007	-0.264962	0.264962	0.194883	-1.3596	0.173957	0.270385
ENSG00000049541	RFC2	protein_coding	518.238	-0.814704	0.814704	0.0484297	-16.8224	1.67196e-63	7.40748e-63
ENSG00000049618	ARID1B	protein_coding	1676.03	2.25752	2.25752	0.05683	39.7241	0	0
ENSG00000049656	CLPTM1L	protein_coding	1184.39	-0.229257	0.229257	0.0314396	-7.292	3.0539e-13	7.25901e-13
ENSG00000049759	NEDD4L	protein_coding	342.672	-1.80433	1.80433	0.142602	-12.6529	1.07763e-36	3.60021e-36
ENSG00000049768	FOXP3	protein_coding	84.6877	-2.35828	2.35828	0.0975515	-24.1747	4.1096e-129	3.24984e-128
ENSG00000049769	PPP1R3F	protein_coding	73.2166	-0.990144	0.990144	0.0575304	-17.2108	2.20408e-66	1.00262e-65
ENSG00000049860	HEXB	protein_coding	1580.75	-0.713607	0.713607	0.0653781	-10.9151	9.76448e-28	2.90796e-27
ENSG00000049883	PTCD2	protein_coding	175.474	2.37729	2.37729	0.055499	42.8348	0	0
ENSG00000050030	KIAA2022	protein_coding	4.79009	0.430006	0.430006	0.177347	2.42466	0.0153229	0.0263802
ENSG00000050130	JKAMP	protein_coding	609.22	0.333539	0.333539	0.0827335	4.03148	5.54265e-05	0.000107161
ENSG00000050165	DKK3	protein_coding	50.4455	-4.54247	4.54247	0.124473	-36.4937	1.39629e-291	4.07337e-290
ENSG00000050327	ARHGEF5	protein_coding	91.7266	-0.837627	0.837627	0.115432	-7.25643	3.97438e-13	9.42581e-13
ENSG00000050344	NFE2L3	protein_coding	270.736	0.992326	0.992326	0.0802314	12.3683	3.87934e-35	1.27082e-34
ENSG00000050393	MCUR1	protein_coding	252.861	1.58841	1.58841	0.0476241	33.3532	6.55613e-244	1.29714e-242
ENSG00000050405	LIMA1	protein_coding	204.841	1.74487	1.74487	0.0832912	20.9491	1.9123e-97	1.15401e-96
ENSG00000050426	LETMD1	protein_coding	837.652	0.556668	0.556668	0.034897	15.9517	2.7711e-57	1.15429e-56
ENSG00000050438	SLC4A8	protein_coding	119.039	1.65675	1.65675	0.0803429	20.6209	1.78118e-94	1.04777e-93
ENSG00000050555	LAMC3	protein_coding	17.8731	0.16078	0.16078	0.142743	1.12636	0.260015	0.391706
ENSG00000050628	PTGER3	protein_coding	22.422	1.99907	1.99907	0.192802	10.3685	3.44906e-25	9.94037e-25
ENSG00000050730	TNIP3	protein_coding	10.5719	-1.81924	1.81924	0.185959	-9.78301	1.33187e-22	3.70475e-22
ENSG00000050748	MAPK9	protein_coding	457.161	1.01249	1.01249	0.0406749	24.8924	9.00321e-137	7.57563e-136
ENSG00000050767	COL23A1	protein_coding	69.5226	2.45703	2.45703	0.148075	16.5932	7.80971e-62	3.40398e-61
ENSG00000050820	BCAR1	protein_coding	25.4387	-2.24871	2.24871	0.17274	-13.0178	9.689e-39	3.31986e-38
ENSG00000051009	FAM160A2	protein_coding	2985.42	-1.89648	1.89648	0.0582726	-32.545	2.46268e-232	4.42483e-231
ENSG00000051108	HERPUD1	protein_coding	1934.15	-1.0755	1.0755	0.0517435	-20.7852	5.889e-96	3.51007e-95
ENSG00000051128	HOMER3	protein_coding	862.812	-0.374628	0.374628	0.111441	-3.36166	0.000774765	0.00143276
ENSG00000051180	RAD51	protein_coding	102.746	1.86327	1.86327	0.115252	16.1669	8.63894e-59	3.6536e-58
ENSG00000051341	POLQ	protein_coding	207.617	4.35692	4.35692	0.125642	34.6771	1.74396e-263	4.02893e-262
ENSG00000051382	PIK3CB	protein_coding	1150.63	0.44869	0.44869	0.0612887	7.32093	2.46264e-13	5.86566e-13
ENSG00000051523	CYBA	protein_coding	15318	-2.90542	2.90542	0.0747629	-38.8617	0	0
ENSG00000051596	THOC3	protein_coding	223.5	0.822492	0.822492	0.0616496	13.3414	1.32948e-40	4.65672e-40
ENSG00000051620	HEBP2	protein_coding	1643	-1.19771	1.19771	0.0718238	-16.6757	1.96965e-62	8.63462e-62
ENSG00000051825	MPHOSPH9	protein_coding	664.619	3.05416	3.05416	0.074319	41.0953	0	0
ENSG00000052126	PLEKHA5	protein_coding	166.343	4.04921	4.04921	0.0952462	42.5131	0	0
ENSG00000052344	PRSS8	protein_coding	12.0831	-0.877266	0.877266	0.106863	-8.20929	2.22509e-16	5.60243e-16
ENSG00000052723	SIKE1	protein_coding	474.007	1.53885	1.53885	0.0481298	31.9729	2.59694e-224	4.39285e-223
ENSG00000052749	RRP12	protein_coding	2020.85	-1.2243	1.2243	0.0798811	-15.3266	5.08252e-53	2.02997e-52
ENSG00000052795	FNIP2	protein_coding	313.91	1.19401	1.19401	0.0827041	14.4371	3.0238e-47	1.13816e-46
ENSG00000052802	MSMO1	protein_coding	256.892	-0.487724	0.487724	0.0634302	-7.68914	1.48129e-14	3.60541e-14
ENSG00000052841	TTC17	protein_coding	1635.4	1.49004	1.49004	0.0313412	47.5425	0	0
ENSG00000052850	ALX4	protein_coding	4.49532	4.58435	4.58435	0.151763	30.2073	1.89761e-200	2.67359e-199
ENSG00000053108	FSTL4	protein_coding	27.5971	-4.38596	4.38596	0.185427	-23.6533	1.09258e-123	8.26842e-123
ENSG00000053254	FOXN3	protein_coding	1867.94	0.47724	0.47724	0.0493165	9.67708	3.77347e-22	1.04302e-21
ENSG00000053328	METTL24	protein_coding	1.52312	2.32125	2.32125	0.20482	11.3331	8.99407e-30	2.755e-29
ENSG00000053371	AKR7A2	protein_coding	439.409	0.284506	0.284506	0.0634139	4.48649	7.24063e-06	1.44206e-05
ENSG00000053372	MRTO4	protein_coding	254.539	0.779656	0.779656	0.0510023	15.2867	9.3835e-53	3.73811e-52
ENSG00000053438	NNAT	protein_coding	21.8905	1.72727	1.72727	0.0820327	21.0559	2.01975e-98	1.22979e-97
ENSG00000053501	USE1	protein_coding	268.239	-0.473657	0.473657	0.0539288	-8.78301	1.59159e-18	4.15596e-18
ENSG00000053524	MCF2L2	protein_coding	31.4374	-0.155261	0.155261	0.110641	-1.40329	0.160531	0.250651
ENSG00000053702	NRIP2	protein_coding	73.8291	1.94804	1.94804	0.0614145	31.7195	8.36217e-221	1.3765e-219
ENSG00000053747	LAMA3	protein_coding	19.1843	1.9912	1.9912	0.180636	11.0232	2.95249e-28	8.8587e-28
ENSG00000053770	AP5M1	protein_coding	547.56	0.922486	0.922486	0.0713309	12.9325	2.95064e-38	1.00539e-37
ENSG00000053900	ANAPC4	protein_coding	475.617	1.13655	1.13655	0.0418608	27.1508	2.47519e-162	2.56644e-161
ENSG00000053918	KCNQ1	protein_coding	719.678	-2.13158	2.13158	0.10416	-20.4644	4.47329e-93	2.59863e-92
ENSG00000054116	TRAPPC3	protein_coding	844.172	-0.984543	0.984543	0.0469499	-20.9701	1.23029e-97	7.43497e-97
ENSG00000054118	THRAP3	protein_coding	2896.83	-0.148422	0.148422	0.0333701	-4.44775	8.67764e-06	1.72454e-05
ENSG00000054148	PHPT1	protein_coding	404.87	-0.506026	0.506026	0.0726113	-6.96897	3.19261e-12	7.44361e-12
ENSG00000054179	ENTPD2	protein_coding	11.922	-2.86121	2.86121	0.191957	-14.9055	3.03651e-50	1.18034e-49
ENSG00000054219	LY75	protein_coding	936.417	1.80658	1.80658	0.0727257	24.841	3.23526e-136	2.70971e-135
ENSG00000054267	ARID4B	protein_coding	1137.37	0.950527	0.950527	0.0675722	14.0668	6.0733e-45	2.2302e-44
ENSG00000054277	OPN3	protein_coding	281.943	1.19142	1.19142	0.0574808	20.7273	1.96599e-95	1.16715e-94
ENSG00000054282	SDCCAG8	protein_coding	392.154	1.74681	1.74681	0.0453543	38.5148	0	0
ENSG00000054356	PTPRN	protein_coding	28.2542	-5.40984	5.40984	0.15099	-35.8291	3.89868e-281	1.03196e-279
ENSG00000054392	HHAT	protein_coding	60.6875	2.66111	2.66111	0.0992873	26.8021	3.05529e-158	3.06421e-157
ENSG00000054523	KIF1B	protein_coding	1771.56	-1.15693	1.15693	0.0841996	-13.7403	5.82412e-43	2.08891e-42
ENSG00000054598	FOXC1	protein_coding	163.827	2.92628	2.92628	0.191536	15.278	1.07239e-52	4.26976e-52
ENSG00000054611	TBC1D22A	protein_coding	906.638	-1.01807	1.01807	0.0369523	-27.5509	4.31753e-167	4.64925e-166
ENSG00000054654	SYNE2	protein_coding	1338.67	-1.33185	1.33185	0.108954	-12.2239	2.31656e-34	7.52668e-34
ENSG00000054690	PLEKHH1	protein_coding	16.8149	0.187723	0.187723	0.124061	1.51315	0.130241	0.205955
ENSG00000054793	ATP9A	protein_coding	449.644	-1.9453	1.9453	0.150151	-12.9556	2.18292e-38	7.44647e-38
ENSG00000054796	SPO11	protein_coding	0.00920223	-1.37909	1.37909	3.0975	-0.445225	0.656157	0.715423
ENSG00000054803	CBLN4	protein_coding	0.287127	-2.03933	2.03933	0.451525	-4.51653	6.28611e-06	1.255e-05
ENSG00000054938	CHRDL2	protein_coding	1.65739	-2.17847	2.17847	0.216692	-10.0533	8.88597e-24	2.51396e-23
ENSG00000054965	FAM168A	protein_coding	1274.35	0.340241	0.340241	0.0566085	6.01042	1.85041e-09	4.06646e-09
ENSG00000054967	RELT	protein_coding	4966.04	-2.52496	2.52496	0.0717868	-35.1731	5.16177e-271	1.26368e-269
ENSG00000054983	GALC	protein_coding	729.532	-0.314829	0.314829	0.0695619	-4.52589	6.01416e-06	1.20146e-05
ENSG00000055044	NOP58	protein_coding	741.576	2.07873	2.07873	0.0640221	32.4689	2.92994e-231	5.22743e-230
ENSG00000055070	SZRD1	protein_coding	2672.66	-0.628429	0.628429	0.0346827	-18.1194	2.24216e-73	1.08456e-72
ENSG00000055118	KCNH2	protein_coding	398.365	0.187818	0.187818	0.169017	1.11124	0.266465	0.400257
ENSG00000055130	CUL1	protein_coding	693.537	0.577025	0.577025	0.0435764	13.2417	5.0402e-40	1.75309e-39
ENSG00000055147	FAM114A2	protein_coding	282.312	0.3794	0.3794	0.0485735	7.81084	5.68079e-15	1.3945e-14
ENSG00000055163	CYFIP2	protein_coding	5062.91	-1.55491	1.55491	0.0636605	-24.4251	9.25073e-132	7.46637e-131
ENSG00000055208	TAB2	protein_coding	1963.26	0.184617	0.184617	0.0589167	3.13353	0.00172715	0.00314313
ENSG00000055211	GINM1	protein_coding	429.661	-0.473477	0.473477	0.0434136	-10.9062	1.07698e-27	3.20433e-27
ENSG00000055332	EIF2AK2	protein_coding	1679.89	0.516694	0.516694	0.0690132	7.4869	7.05217e-14	1.69682e-13
ENSG00000055483	USP36	protein_coding	1529.28	-0.513566	0.513566	0.120311	-4.26863	1.96674e-05	3.86357e-05
ENSG00000055609	KMT2C	protein_coding	2562.84	1.72294	1.72294	0.0784533	21.9614	6.73684e-107	4.42577e-106
ENSG00000055732	MCOLN3	protein_coding	6.50338	-0.571365	0.571365	0.148783	-3.84026	0.000122904	0.000234561
ENSG00000055813	CCDC85A	protein_coding	1.13995	-0.155399	0.155399	0.354539	-0.438312	0.66116	0.715423
ENSG00000055917	PUM2	protein_coding	2183.62	0.878267	0.878267	0.0466106	18.8426	3.37813e-79	1.72305e-78
ENSG00000055950	MRPL43	protein_coding	427.504	-0.689088	0.689088	0.04225	-16.3098	8.40732e-60	3.59361e-59
ENSG00000055955	ITIH4	protein_coding	448.107	-2.27866	2.27866	0.0895487	-25.4461	7.79964e-143	6.93107e-142
ENSG00000055957	ITIH1	protein_coding	15.118	-2.54942	2.54942	0.175738	-14.5069	1.095e-47	4.14122e-47
ENSG00000056050	C4orf27	protein_coding	126.499	0.682412	0.682412	0.0566351	12.0493	1.95672e-33	6.27573e-33
ENSG00000056097	ZFR	protein_coding	1408.02	1.39869	1.39869	0.051103	27.3701	6.23296e-165	6.60553e-164
ENSG00000056277	ZNF280C	protein_coding	94.6801	3.08924	3.08924	0.0706673	43.7152	0	0
ENSG00000056291	NPFFR2	protein_coding	0.113801	-1.67436	1.67436	1.11144	-1.50647	0.131946	0.208469
ENSG00000056487	PHF21B	protein_coding	0.444744	-0.984427	0.984427	0.281955	-3.49144	0.00048043	0.000896934
ENSG00000056558	TRAF1	protein_coding	1167.62	-2.3551	2.3551	0.0753346	-31.2619	1.54027e-214	2.42102e-213
ENSG00000056586	RC3H2	protein_coding	1029.55	1.3844	1.3844	0.0422488	32.7678	1.69412e-235	3.12677e-234
ENSG00000056736	IL17RB	protein_coding	28.8488	0.820321	0.820321	0.0709858	11.5561	6.87463e-31	2.13799e-30
ENSG00000056972	TRAF3IP2	protein_coding	280.984	0.941267	0.941267	0.0538916	17.4659	2.60474e-68	1.2057e-67
ENSG00000056998	GYG2	protein_coding	17.0265	2.64192	2.64192	0.196067	13.4746	2.2075e-41	7.79708e-41
ENSG00000057019	DCBLD2	protein_coding	82.9696	2.88525	2.88525	0.104561	27.594	1.31329e-167	1.42051e-166
ENSG00000057149	SERPINB3	protein_coding	2.35648	-4.59243	4.59243	0.297449	-15.4394	8.89919e-54	3.58335e-53
ENSG00000057252	SOAT1	protein_coding	1026.9	-0.149165	0.149165	0.0546845	-2.72774	0.00637693	0.0112487
ENSG00000057294	PKP2	protein_coding	52.3711	-0.0976365	0.0976365	0.176173	-0.554208	0.579437	0.715423
ENSG00000057468	MSH4	protein_coding	4.26663	2.29573	2.29573	0.155803	14.7348	3.85496e-49	1.48105e-48
ENSG00000057593	F7	protein_coding	3.24548	-0.743304	0.743304	0.226386	-3.28335	0.00102583	0.00188689
ENSG00000057608	GDI2	protein_coding	3896	0.299281	0.299281	0.0489485	6.1142	9.70455e-10	2.14789e-09
ENSG00000057657	PRDM1	protein_coding	782.33	-2.10692	2.10692	0.0905746	-23.2617	1.0834e-119	7.92076e-119
ENSG00000057663	ATG5	protein_coding	304.078	0.773022	0.773022	0.0481759	16.0458	6.11609e-58	2.56424e-57
ENSG00000057704	TMCC3	protein_coding	1565.38	-5.41121	5.41121	0.10056	-53.8107	0	0
ENSG00000057757	PITHD1	protein_coding	775.879	-1.08722	1.08722	0.0550821	-19.7381	1.01557e-86	5.57421e-86
ENSG00000057935	MTA3	protein_coding	157.918	0.58218	0.58218	0.0729226	7.98354	1.42194e-15	3.52679e-15
ENSG00000058056	USP13	protein_coding	136.821	2.56737	2.56737	0.0789987	32.4989	1.10527e-231	1.9782e-230
ENSG00000058063	ATP11B	protein_coding	3647.01	-1.18017	1.18017	0.0819186	-14.4066	4.70031e-47	1.76554e-46
ENSG00000058085	LAMC2	protein_coding	3.37435	-4.36733	4.36733	0.221222	-19.7418	9.43784e-87	5.18245e-86
ENSG00000058091	CDK14	protein_coding	244.979	-0.339926	0.339926	0.0863472	-3.93673	8.25989e-05	0.000158778
ENSG00000058262	SEC61A1	protein_coding	3503.38	-0.218214	0.218214	0.0319207	-6.83612	8.13641e-12	1.8808e-11
ENSG00000058272	PPP1R12A	protein_coding	2234.98	0.412282	0.412282	0.0823393	5.00711	5.52523e-07	1.13762e-06
ENSG00000058335	RASGRF1	protein_coding	11.8658	1.06252	1.06252	0.140672	7.55315	4.24841e-14	1.02643e-13
ENSG00000058404	CAMK2B	protein_coding	14.425	-1.92966	1.92966	0.17592	-10.9689	5.39011e-28	1.61164e-27
ENSG00000058453	CROCC	protein_coding	543.306	-0.308321	0.308321	0.0741793	-4.15643	3.23258e-05	6.30036e-05
ENSG00000058600	POLR3E	protein_coding	583.789	0.634913	0.634913	0.0679636	9.34194	9.45815e-21	2.55609e-20
ENSG00000058668	ATP2B4	protein_coding	3681.96	0.407613	0.407613	0.0606621	6.71939	1.82487e-11	4.18941e-11
ENSG00000058673	ZC3H11A	protein_coding	3414.24	0.397424	0.397424	0.0514715	7.72124	1.15205e-14	2.81038e-14
ENSG00000058729	RIOK2	protein_coding	191.364	1.18191	1.18191	0.0512936	23.042	1.77031e-117	1.26571e-116
ENSG00000058799	YIPF1	protein_coding	1544.94	-2.92626	2.92626	0.081653	-35.8378	2.85222e-281	7.5615e-280
ENSG00000058804	NDC1	protein_coding	330.49	2.73802	2.73802	0.0590978	46.3302	0	0
ENSG00000058866	DGKG	protein_coding	307.652	2.49645	2.49645	0.0688116	36.2796	3.39546e-288	9.59179e-287
ENSG00000059122	FLYWCH1	protein_coding	1060.82	-0.560967	0.560967	0.0696626	-8.05262	8.10384e-16	2.01784e-15
ENSG00000059145	UNKL	protein_coding	444.659	-0.556924	0.556924	0.0509798	-10.9244	8.81265e-28	2.62618e-27
ENSG00000059377	TBXAS1	protein_coding	5733.4	-2.41868	2.41868	0.0889523	-27.1907	8.36724e-163	8.70057e-162
ENSG00000059378	PARP12	protein_coding	748.863	-0.602738	0.602738	0.0666907	-9.03781	1.59847e-19	4.23703e-19
ENSG00000059573	ALDH18A1	protein_coding	499.048	2.14417	2.14417	0.0759514	28.2308	2.45087e-175	2.8195e-174
ENSG00000059588	TARBP1	protein_coding	1062.05	3.3719	3.3719	0.0751915	44.8442	0	0
ENSG00000059691	GATB	protein_coding	197.345	0.774726	0.774726	0.0414774	18.6783	7.44026e-78	3.74725e-77
ENSG00000059728	MXD1	protein_coding	27164.7	-4.251	4.251	0.0789712	-53.8297	0	0
ENSG00000059758	CDK17	protein_coding	466.305	0.462064	0.462064	0.0824028	5.60738	2.05413e-08	4.40227e-08
ENSG00000059769	DNAJC25	protein_coding	84.4505	0.731271	0.731271	0.0675016	10.8334	2.39137e-27	7.08316e-27
ENSG00000059804	SLC2A3	protein_coding	60625	-5.34226	5.34226	0.117111	-45.6171	0	0
ENSG00000059915	PSD	protein_coding	64.4701	-1.27399	1.27399	0.063342	-20.1129	5.68977e-90	3.21602e-89
ENSG00000060069	CTDP1	protein_coding	1782.23	-2.01347	2.01347	0.0689127	-29.2177	1.1548e-187	1.46689e-186
ENSG00000060138	YBX3	protein_coding	10492.8	-2.30715	2.30715	0.114202	-20.2024	9.32006e-91	5.30037e-90
ENSG00000060140	STYK1	protein_coding	30.9408	0.781635	0.781635	0.136314	5.73406	9.80525e-09	2.11908e-08
ENSG00000060237	WNK1	protein_coding	4530.65	0.447672	0.447672	0.0654979	6.83492	8.20525e-12	1.89654e-11
ENSG00000060303	RPS17P5	processed_pseudogene	0.0230007	-1.37744	1.37744	2.11406	-0.651564	0.514682	0.684799
ENSG00000060339	CCAR1	protein_coding	973.082	2.35414	2.35414	0.0541116	43.5052	0	0
ENSG00000060491	OGFR	protein_coding	4061.78	-2.66207	2.66207	0.0563546	-47.2379	0	0
ENSG00000060558	GNA15	protein_coding	1705.54	-0.318941	0.318941	0.0947949	-3.36454	0.000766712	0.00141808
ENSG00000060566	CREB3L3	protein_coding	10.61	-0.617749	0.617749	0.216599	-2.85204	0.00434398	0.0077348
ENSG00000060642	PIGV	protein_coding	292.609	0.112097	0.112097	0.0669556	1.6742	0.0940915	0.151428
ENSG00000060656	PTPRU	protein_coding	16.2256	0.533931	0.533931	0.148666	3.59149	0.000328797	0.000617335
ENSG00000060688	SNRNP40	protein_coding	453.514	0.41807	0.41807	0.0363368	11.5054	1.23901e-30	3.84177e-30
ENSG00000060709	RIMBP2	protein_coding	2.85678	-0.819661	0.819661	0.241736	-3.39073	0.000697067	0.00129157
ENSG00000060718	COL11A1	protein_coding	2.25498	1.56826	1.56826	0.249117	6.29527	3.06861e-10	6.86553e-10
ENSG00000060749	QSER1	protein_coding	492.994	3.46597	3.46597	0.064717	53.5558	0	0
ENSG00000060762	MPC1	protein_coding	289.73	-0.0153052	0.0153052	0.0466964	-0.32776	0.743093	0.763098
ENSG00000060971	ACAA1	protein_coding	3719.41	-2.75923	2.75923	0.051032	-54.0686	0	0
ENSG00000060982	BCAT1	protein_coding	875.799	1.00825	1.00825	0.13126	7.68126	1.57528e-14	3.83253e-14
ENSG00000061273	HDAC7	protein_coding	3612.88	-1.226	1.226	0.0499694	-24.535	6.25429e-133	5.08747e-132
ENSG00000061337	LZTS1	protein_coding	10.78	-0.630606	0.630606	0.146406	-4.30723	1.65311e-05	3.25501e-05
ENSG00000061455	PRDM6	protein_coding	1.82745	-0.476219	0.476219	0.186868	-2.54843	0.010821	0.0188176
ENSG00000061492	WNT8A	protein_coding	0.243579	0.88754	0.88754	0.370196	2.39749	0.0165078	0.0283558
ENSG00000061656	SPAG4	protein_coding	36.4209	-0.65373	0.65373	0.125974	-5.18941	2.10961e-07	4.3972e-07
ENSG00000061676	NCKAP1	protein_coding	68.3189	-1.06221	1.06221	0.124876	-8.50608	1.79914e-17	4.61754e-17
ENSG00000061794	MRPS35	protein_coding	320.945	0.910088	0.910088	0.0458574	19.8461	1.19204e-87	6.60989e-87
ENSG00000061918	GUCY1B3	protein_coding	156.688	2.67586	2.67586	0.114454	23.3794	6.92968e-121	5.12748e-120
ENSG00000061936	SFSWAP	protein_coding	1109.6	-0.064526	0.064526	0.02842	-2.27044	0.0231809	0.0394413
ENSG00000061938	TNK2	protein_coding	3593.22	-1.15846	1.15846	0.0514251	-22.5271	2.25286e-112	1.54864e-111
ENSG00000061987	MON2	protein_coding	971.236	1.46818	1.46818	0.0516636	28.418	1.21107e-177	1.41858e-176
ENSG00000062038	CDH3	protein_coding	3.54562	-1.5148	1.5148	0.178911	-8.46674	2.52347e-17	6.4596e-17
ENSG00000062096	ARSF	protein_coding	0.355617	1.30323	1.30323	0.573604	2.27199	0.0230869	0.039288
ENSG00000062194	GPBP1	protein_coding	1545.67	0.198552	0.198552	0.0460137	4.31507	1.59555e-05	3.14349e-05
ENSG00000062282	DGAT2	protein_coding	7522.02	-6.62416	6.62416	0.132364	-50.0452	0	0
ENSG00000062370	ZNF112	protein_coding	17.264	4.2438	4.2438	0.16922	25.0785	8.52976e-139	7.29311e-138
ENSG00000062485	CS	protein_coding	2579.62	0.680175	0.680175	0.0319603	21.2819	1.67143e-100	1.03657e-99
ENSG00000062524	LTK	protein_coding	178.183	0.405662	0.405662	0.146182	2.77505	0.00551938	0.00976987
ENSG00000062582	MRPS24	protein_coding	375.503	-0.993257	0.993257	0.0561962	-17.6748	6.55715e-70	3.07752e-69
ENSG00000062598	ELMO2	protein_coding	2363.43	-1.42471	1.42471	0.0585646	-24.3272	1.01152e-130	8.10236e-130
ENSG00000062650	WAPAL	protein_coding	1277.47	0.631337	0.631337	0.0436177	14.4743	1.76033e-47	6.64261e-47
ENSG00000062716	VMP1	protein_coding	10083.8	-2.43836	2.43836	0.0749217	-32.5454	2.43323e-232	4.37345e-231
ENSG00000062725	APPBP2	protein_coding	476.678	1.09248	1.09248	0.0532973	20.4977	2.25505e-93	1.31466e-92
ENSG00000062822	POLD1	protein_coding	668.395	0.714346	0.714346	0.0641399	11.1373	8.25808e-29	2.49681e-28
ENSG00000063015	SEZ6	protein_coding	22.8779	0.835135	0.835135	0.106851	7.8159	5.45736e-15	1.34011e-14
ENSG00000063046	EIF4B	protein_coding	7295.18	0.482707	0.482707	0.0439682	10.9785	4.84645e-28	1.45003e-27
ENSG00000063127	SLC6A16	protein_coding	51.6296	-1.55232	1.55232	0.0688234	-22.5551	1.19638e-112	8.24641e-112
ENSG00000063169	GLTSCR1	protein_coding	450.054	-0.452891	0.452891	0.0574334	-7.8855	3.1328e-15	7.7201e-15
ENSG00000063176	SPHK2	protein_coding	291.181	-0.643266	0.643266	0.0453216	-14.1934	1.00714e-45	3.71984e-45
ENSG00000063177	RPL18	protein_coding	10315.2	-0.977977	0.977977	0.0661632	-14.7813	1.93461e-49	7.45686e-49
ENSG00000063180	CA11	protein_coding	82.3613	-2.22885	2.22885	0.0968334	-23.0173	3.12517e-117	2.22842e-116
ENSG00000063241	ISOC2	protein_coding	223.237	0.136228	0.136228	0.0815869	1.66973	0.0949737	0.152756
ENSG00000063244	U2AF2	protein_coding	2616.58	-0.489829	0.489829	0.0391472	-12.5125	6.3781e-36	2.10894e-35
ENSG00000063245	EPN1	protein_coding	2867.08	-1.57983	1.57983	0.063887	-24.7285	5.28347e-135	4.3769e-134
ENSG00000063322	MED29	protein_coding	804.08	-0.616202	0.616202	0.0318603	-19.3408	2.43888e-83	1.29247e-82
ENSG00000063438	AHRR	protein_coding	25.4422	-0.0275023	0.0275023	0.137521	-0.199986	0.841492	0.854482
ENSG00000063515	GSC2	protein_coding	0.063411	-1.1211	1.1211	1.03888	-1.07914	0.280525	0.419139
ENSG00000063587	ZNF275	protein_coding	277.955	1.52749	1.52749	0.0554642	27.5401	5.81224e-167	6.25219e-166
ENSG00000063601	MTMR1	protein_coding	677.952	-0.374261	0.374261	0.0639105	-5.85602	4.74103e-09	1.03155e-08
ENSG00000063660	GPC1	protein_coding	63.5595	0.904686	0.904686	0.112206	8.06271	7.46185e-16	1.85972e-15
ENSG00000063761	ADCK1	protein_coding	158.133	-0.0929049	0.0929049	0.063978	-1.45214	0.146464	0.230021
ENSG00000063854	HAGH	protein_coding	1803.22	-3.48216	3.48216	0.0965266	-36.0746	5.68517e-285	1.56683e-283
ENSG00000063978	RNF4	protein_coding	1439.04	-0.32172	0.32172	0.0277754	-11.5829	5.03136e-31	1.56685e-30
ENSG00000064012	CASP8	protein_coding	2799.38	-1.29467	1.29467	0.075778	-17.0851	1.91638e-65	8.63713e-65
ENSG00000064042	LIMCH1	protein_coding	22.6628	-0.411686	0.411686	0.164602	-2.5011	0.012381	0.0214497
ENSG00000064102	ASUN	protein_coding	322.382	1.47201	1.47201	0.0545098	27.0044	1.31129e-160	1.33969e-159
ENSG00000064115	TM7SF3	protein_coding	1156.19	2.44336	2.44336	0.0596819	40.9397	0	0
ENSG00000064195	DLX3	protein_coding	1.06977	0.016595	0.016595	0.260379	0.063734	0.949182	0.953514
ENSG00000064199	SPA17	protein_coding	26.1295	0.982164	0.982164	0.114244	8.5971	8.17565e-18	2.11023e-17
ENSG00000064201	TSPAN32	protein_coding	1036.97	0.25624	0.25624	0.0888964	2.88246	0.00394581	0.00704358
ENSG00000064205	WISP2	protein_coding	18.3662	-1.84021	1.84021	0.159897	-11.5087	1.19237e-30	3.69807e-30
ENSG00000064218	DMRT3	protein_coding	0.236294	-0.708567	0.708567	0.585258	-1.21069	0.226013	0.344576
ENSG00000064225	ST3GAL6	protein_coding	277.597	0.928833	0.928833	0.110736	8.38779	4.95351e-17	1.26146e-16
ENSG00000064270	ATP2C2	protein_coding	172.238	-4.83457	4.83457	0.136995	-35.29	8.36194e-273	2.0904e-271
ENSG00000064300	NGFR	protein_coding	43.0124	-0.603012	0.603012	0.134387	-4.48714	7.2187e-06	1.4378e-05
ENSG00000064309	CDON	protein_coding	10.3933	0.637895	0.637895	0.136286	4.68057	2.86074e-06	5.76685e-06
ENSG00000064313	TAF2	protein_coding	444.505	1.77003	1.77003	0.0508484	34.8099	1.72301e-265	4.05797e-264
ENSG00000064393	HIPK2	protein_coding	1681.53	0.980742	0.980742	0.0730818	13.4198	4.63092e-41	1.63047e-40
ENSG00000064419	TNPO3	protein_coding	1578.82	-0.415906	0.415906	0.0564916	-7.36227	1.80808e-13	4.31711e-13
ENSG00000064489	MEF2BNB-MEF2B	protein_coding	397.475	-2.66902	2.66902	0.0704597	-37.8801	0	0
ENSG00000064490	RFXANK	protein_coding	948.027	-1.72215	1.72215	0.0532236	-32.3569	1.10808e-229	1.95163e-228
ENSG00000064545	TMEM161A	protein_coding	259.313	-0.205897	0.205897	0.0705669	-2.91776	0.00352552	0.00630862
ENSG00000064547	LPAR2	protein_coding	5015.85	-3.94164	3.94164	0.0861179	-45.7703	0	0
ENSG00000064601	CTSA	protein_coding	6383.02	-0.857527	0.857527	0.067813	-12.6455	1.18526e-36	3.95617e-36
ENSG00000064607	SUGP2	protein_coding	2976.5	0.765457	0.765457	0.0473803	16.1556	1.03729e-58	4.38219e-58
ENSG00000064651	SLC12A2	protein_coding	220.993	2.89823	2.89823	0.0805602	35.976	1.98824e-283	5.38616e-282
ENSG00000064652	SNX24	protein_coding	42.8848	0.325097	0.325097	0.0905948	3.58848	0.000332615	0.000624412
ENSG00000064655	EYA2	protein_coding	4.33601	-1.06818	1.06818	0.17203	-6.20926	5.3234e-10	1.18467e-09
ENSG00000064666	CNN2	protein_coding	14315.2	-3.33616	3.33616	0.0819265	-40.7213	0	0
ENSG00000064687	ABCA7	protein_coding	6965.02	-2.6858	2.6858	0.0818176	-32.8267	2.45315e-236	4.5558e-235
ENSG00000064692	SNCAIP	protein_coding	12.355	2.98035	2.98035	0.270389	11.0225	2.97764e-28	8.93308e-28
ENSG00000064703	DDX20	protein_coding	291.596	0.989462	0.989462	0.0372442	26.5669	1.63847e-155	1.60836e-154
ENSG00000064726	BTBD1	protein_coding	660.977	0.872286	0.872286	0.0443194	19.6818	3.08806e-86	1.68859e-85
ENSG00000064763	FAR2	protein_coding	853.684	-0.563984	0.563984	0.0849607	-6.63818	3.17582e-11	7.25184e-11
ENSG00000064787	BCAS1	protein_coding	23.845	-3.35914	3.35914	0.110266	-30.4639	7.83414e-204	1.13297e-202
ENSG00000064835	POU1F1	protein_coding	0.457565	-0.742761	0.742761	0.269158	-2.75957	0.00578768	0.0102341
ENSG00000064886	CHI3L2	protein_coding	150.282	-3.03479	3.03479	0.0992654	-30.5725	2.84192e-205	4.14651e-204
ENSG00000064932	SBNO2	protein_coding	10146.5	-3.80481	3.80481	0.0700885	-54.2858	0	0
ENSG00000064933	PMS1	protein_coding	232.36	2.74875	2.74875	0.0568648	48.3384	0	0
ENSG00000064961	HMG20B	protein_coding	965.427	-0.661373	0.661373	0.0477018	-13.8648	1.0358e-43	3.74436e-43
ENSG00000064989	CALCRL	protein_coding	112.859	2.69567	2.69567	0.14241	18.929	6.58155e-80	3.38107e-79
ENSG00000064995	TAF11	protein_coding	330.736	0.221812	0.221812	0.0353134	6.28123	3.35911e-10	7.50885e-10
ENSG00000064999	ANKS1A	protein_coding	1053.92	-0.560584	0.560584	0.086165	-6.50594	7.72076e-11	1.74754e-10
ENSG00000065000	AP3D1	protein_coding	2242.64	-0.0970457	0.0970457	0.0310894	-3.12151	0.00179929	0.00327171
ENSG00000065029	ZNF76	protein_coding	708.313	-0.114244	0.114244	0.0567629	-2.01264	0.0441521	0.0733796
ENSG00000065054	SLC9A3R2	protein_coding	159.694	-0.190583	0.190583	0.133671	-1.42576	0.153938	0.240986
ENSG00000065057	NTHL1	protein_coding	101.592	0.0775148	0.0775148	0.0731191	1.06012	0.289091	0.430433
ENSG00000065060	UHRF1BP1	protein_coding	521.482	2.68181	2.68181	0.0530113	50.5894	0	0
ENSG00000065135	GNAI3	protein_coding	2865.24	-1.02637	1.02637	0.0597024	-17.1915	3.07665e-66	1.3963e-65
ENSG00000065150	IPO5	protein_coding	1328.61	2.00397	2.00397	0.049865	40.1878	0	0
ENSG00000065154	OAT	protein_coding	1076.8	-0.817718	0.817718	0.0735488	-11.118	1.02515e-28	3.09615e-28
ENSG00000065183	WDR3	protein_coding	303.765	2.12717	2.12717	0.0552096	38.529	0	0
ENSG00000065243	PKN2	protein_coding	888.57	0.611212	0.611212	0.0777279	7.86348	3.73599e-15	9.19361e-15
ENSG00000065268	WDR18	protein_coding	347.928	-0.257761	0.257761	0.0639993	-4.02756	5.63577e-05	0.00010894
ENSG00000065308	TRAM2	protein_coding	482.456	1.69228	1.69228	0.052656	32.1384	1.28288e-226	2.20602e-225
ENSG00000065320	NTN1	protein_coding	65.9544	3.85938	3.85938	0.138806	27.8042	3.86119e-170	4.25887e-169
ENSG00000065325	GLP2R	protein_coding	1.10946	0.600139	0.600139	0.224263	2.67605	0.00744955	0.0130808
ENSG00000065328	MCM10	protein_coding	118.997	3.13854	3.13854	0.133456	23.5174	2.70704e-122	2.02512e-121
ENSG00000065357	DGKA	protein_coding	3072.72	-1.64968	1.64968	0.0589284	-27.9946	1.89013e-172	2.12069e-171
ENSG00000065361	ERBB3	protein_coding	9.92831	-1.84148	1.84148	0.113938	-16.1622	9.32156e-59	3.94066e-58
ENSG00000065371	ROPN1	protein_coding	0.234976	-1.25631	1.25631	0.371691	-3.37999	0.000724887	0.00134218
ENSG00000065413	ANKRD44	protein_coding	1680.39	-0.233817	0.233817	0.0593987	-3.9364	8.27126e-05	0.000158984
ENSG00000065427	KARS	protein_coding	1809.2	-0.334467	0.334467	0.0439307	-7.6135	2.66778e-14	6.46666e-14
ENSG00000065457	ADAT1	protein_coding	264.838	0.796009	0.796009	0.0505482	15.7475	7.1406e-56	2.93473e-55
ENSG00000065485	PDIA5	protein_coding	148.301	0.695849	0.695849	0.0629114	11.0608	1.94409e-28	5.84966e-28
ENSG00000065491	TBC1D22B	protein_coding	481.755	-0.0545355	0.0545355	0.0688198	-0.792439	0.428105	0.599016
ENSG00000065518	NDUFB4	protein_coding	705.746	-0.717498	0.717498	0.044631	-16.0762	3.74506e-58	1.5734e-57
ENSG00000065526	SPEN	protein_coding	2783.99	1.28475	1.28475	0.0507727	25.3039	2.89374e-141	2.53473e-140
ENSG00000065534	MYLK	protein_coding	219.599	0.541222	0.541222	0.108441	4.99091	6.00953e-07	1.23635e-06
ENSG00000065548	ZC3H15	protein_coding	671.391	1.21912	1.21912	0.049707	24.5262	7.76617e-133	6.31023e-132
ENSG00000065559	MAP2K4	protein_coding	684.268	-0.832012	0.832012	0.0602379	-13.8121	2.15464e-43	7.76189e-43
ENSG00000065600	TMEM206	protein_coding	195.189	1.37648	1.37648	0.0545833	25.218	2.5431e-140	2.20669e-139
ENSG00000065609	SNAP91	protein_coding	3.20465	-2.07914	2.07914	0.239338	-8.68702	3.72075e-18	9.65171e-18
ENSG00000065613	SLK	protein_coding	1162.73	0.712491	0.712491	0.0714591	9.97061	2.04957e-23	5.77121e-23
ENSG00000065615	CYB5R4	protein_coding	2000.56	-1.25393	1.25393	0.0810206	-15.4766	4.98882e-54	2.01342e-53
ENSG00000065618	COL17A1	protein_coding	114.683	-3.46544	3.46544	0.141835	-24.4328	7.6629e-132	6.18678e-131
ENSG00000065621	GSTO2	protein_coding	40.8789	-0.399269	0.399269	0.0973563	-4.10111	4.11165e-05	7.98706e-05
ENSG00000065665	SEC61A2	protein_coding	359.44	-0.720047	0.720047	0.0903626	-7.96842	1.6072e-15	3.98104e-15
ENSG00000065675	PRKCQ	protein_coding	463.424	-0.27787	0.27787	0.103251	-2.69121	0.00711925	0.0125151
ENSG00000065717	TLE2	protein_coding	78.7285	-2.9209	2.9209	0.117324	-24.8961	8.20337e-137	6.9049e-136
ENSG00000065802	ASB1	protein_coding	593.578	-0.23696	0.23696	0.0448036	-5.28887	1.23078e-07	2.57966e-07
ENSG00000065809	FAM107B	protein_coding	2839.54	-0.498763	0.498763	0.0758289	-6.57749	4.78472e-11	1.08841e-10
ENSG00000065833	ME1	protein_coding	67.4834	-0.216277	0.216277	0.145356	-1.48791	0.136775	0.215677
ENSG00000065882	TBC1D1	protein_coding	2499.81	-0.638865	0.638865	0.0528155	-12.0962	1.10646e-33	3.55949e-33
ENSG00000065883	CDK13	protein_coding	993.908	0.960257	0.960257	0.0404289	23.7517	1.05415e-124	8.0495e-124
ENSG00000065911	MTHFD2	protein_coding	743.155	0.564542	0.564542	0.064958	8.69089	3.59615e-18	9.33086e-18
ENSG00000065923	SLC9A7	protein_coding	526.532	3.36751	3.36751	0.0746614	45.1037	0	0
ENSG00000065970	FOXJ2	protein_coding	982.644	-0.483724	0.483724	0.039264	-12.3198	7.08624e-35	2.31479e-34
ENSG00000065978	YBX1	protein_coding	10588.3	-0.47674	0.47674	0.0725679	-6.56958	5.04573e-11	1.14717e-10
ENSG00000065989	PDE4A	protein_coding	657.914	-2.37561	2.37561	0.130121	-18.257	1.82048e-74	8.89478e-74
ENSG00000066027	PPP2R5A	protein_coding	1992.06	-1.15129	1.15129	0.0593864	-19.3864	1.00463e-83	5.34628e-83
ENSG00000066032	CTNNA2	protein_coding	2.16142	-1.93865	1.93865	0.250474	-7.7399	9.94937e-15	2.43048e-14
ENSG00000066044	ELAVL1	protein_coding	907.313	0.923232	0.923232	0.036879	25.0341	2.60367e-138	2.21761e-137
ENSG00000066056	TIE1	protein_coding	114.338	2.38414	2.38414	0.139518	17.0884	1.81213e-65	8.16873e-65
ENSG00000066084	DIP2B	protein_coding	1614.84	0.158438	0.158438	0.0566329	2.79762	0.00514802	0.00913128
ENSG00000066117	SMARCD1	protein_coding	1139.22	0.157683	0.157683	0.0372325	4.23509	2.28463e-05	4.47871e-05
ENSG00000066135	KDM4A	protein_coding	792.197	0.810927	0.810927	0.0392826	20.6434	1.11882e-94	6.59211e-94
ENSG00000066136	NFYC	protein_coding	1832.48	-1.46264	1.46264	0.0479156	-30.5253	1.20441e-204	1.75128e-203
ENSG00000066185	ZMYND12	protein_coding	11.2077	1.89541	1.89541	0.110973	17.08	2.0927e-65	9.42678e-65
ENSG00000066230	SLC9A3	protein_coding	3.6363	1.62013	1.62013	0.170206	9.51864	1.75459e-21	4.79973e-21
ENSG00000066248	NGEF	protein_coding	4.19645	-1.1653	1.1653	0.165362	-7.04697	1.82854e-12	4.27996e-12
ENSG00000066279	ASPM	protein_coding	345.54	4.27966	4.27966	0.144066	29.7063	6.36747e-194	8.50915e-193
ENSG00000066294	CD84	protein_coding	1511.78	2.30474	2.30474	0.0702148	32.8242	2.66156e-236	4.93924e-235
ENSG00000066322	ELOVL1	protein_coding	1603.08	-1.26777	1.26777	0.0533508	-23.7629	8.08486e-125	6.18287e-124
ENSG00000066336	SPI1	protein_coding	24368.2	-3.98614	3.98614	0.0883878	-45.0983	0	0
ENSG00000066379	ZNRD1	protein_coding	342.996	-0.823702	0.823702	0.0432018	-19.0664	4.80154e-81	2.49233e-80
ENSG00000066382	MPPED2	protein_coding	6.32005	1.19459	1.19459	0.197568	6.04647	1.48053e-09	3.26164e-09
ENSG00000066405	CLDN18	protein_coding	4.8261	-0.841617	0.841617	0.181971	-4.625	3.746e-06	7.53021e-06
ENSG00000066422	ZBTB11	protein_coding	653.234	1.1302	1.1302	0.0653246	17.3013	4.60033e-67	2.10604e-66
ENSG00000066427	ATXN3	protein_coding	684.064	1.67958	1.67958	0.0467698	35.9117	2.00411e-282	5.36906e-281
ENSG00000066455	GOLGA5	protein_coding	437.54	0.0844925	0.0844925	0.0372854	2.2661	0.0234453	0.0398818
ENSG00000066468	FGFR2	protein_coding	9.57267	-0.0603487	0.0603487	0.175737	-0.343404	0.731295	0.752273
ENSG00000066557	LRRC40	protein_coding	171.148	1.98239	1.98239	0.0697091	28.4381	6.84806e-178	8.04552e-177
ENSG00000066583	ISOC1	protein_coding	156.492	1.21856	1.21856	0.0595227	20.4723	3.80623e-93	2.21213e-92
ENSG00000066629	EML1	protein_coding	5.7475	-1.37155	1.37155	0.172382	-7.95645	1.77045e-15	4.38094e-15
ENSG00000066651	TRMT11	protein_coding	76.6082	1.96359	1.96359	0.0709099	27.6913	8.8835e-169	9.69747e-168
ENSG00000066654	THUMPD1	protein_coding	554.915	1.79574	1.79574	0.0636186	28.2267	2.75075e-175	3.16162e-174
ENSG00000066697	MSANTD3	protein_coding	91.755	0.945191	0.945191	0.0622996	15.1717	5.44472e-52	2.15517e-51
ENSG00000066735	KIF26A	protein_coding	40.6572	0.537077	0.537077	0.171112	3.13875	0.00169669	0.00308924
ENSG00000066739	ATG2B	protein_coding	854.473	1.36817	1.36817	0.0574217	23.8268	1.76317e-125	1.35531e-124
ENSG00000066777	ARFGEF1	protein_coding	1648.57	0.707865	0.707865	0.0500724	14.1368	2.25223e-45	8.29804e-45
ENSG00000066813	ACSM2B	protein_coding	4.48682	-5.4733	5.4733	0.353958	-15.4631	6.15154e-54	2.48072e-53
ENSG00000066827	ZFAT	protein_coding	279.212	0.0673052	0.0673052	0.0613546	1.09699	0.272647	0.408641
ENSG00000066855	MTFR1	protein_coding	129.476	1.9387	1.9387	0.0560232	34.6053	2.10028e-262	4.80625e-261
ENSG00000066923	STAG3	protein_coding	265.865	-0.185397	0.185397	0.0659549	-2.81097	0.0049393	0.00876932
ENSG00000066926	FECH	protein_coding	1196.63	-0.935631	0.935631	0.131234	-7.1295	1.00733e-12	2.36924e-12
ENSG00000066933	MYO9A	protein_coding	536.692	2.91333	2.91333	0.0596179	48.8667	0	0
ENSG00000067048	DDX3Y	protein_coding	1036.81	0.59313	0.59313	0.276819	2.14266	0.0321404	0.0540738
ENSG00000067057	PFKP	protein_coding	1007.29	0.646259	0.646259	0.0728715	8.86847	7.41567e-19	1.94723e-18
ENSG00000067064	IDI1	protein_coding	1749.73	-1.63839	1.63839	0.0949225	-17.2603	9.36134e-67	4.27332e-66
ENSG00000067066	SP100	protein_coding	2843.46	-0.723587	0.723587	0.0486325	-14.8787	4.53508e-50	1.75976e-49
ENSG00000067082	KLF6	protein_coding	9225.5	-0.18206	0.18206	0.0711392	-2.5592	0.0104912	0.0182566
ENSG00000067113	PPAP2A	protein_coding	59.6836	0.466281	0.466281	0.100744	4.62839	3.68523e-06	7.41009e-06
ENSG00000067141	NEO1	protein_coding	156.99	0.242928	0.242928	0.131958	1.84095	0.0656287	0.107398
ENSG00000067167	TRAM1	protein_coding	1909.83	0.727018	0.727018	0.047394	15.3399	4.13949e-53	1.65554e-52
ENSG00000067177	PHKA1	protein_coding	35.0851	2.89269	2.89269	0.166386	17.3854	1.06384e-67	4.89761e-67
ENSG00000067182	TNFRSF1A	protein_coding	8881.24	-2.55041	2.55041	0.0825877	-30.8812	2.13324e-209	3.20635e-208
ENSG00000067191	CACNB1	protein_coding	244.742	-0.448045	0.448045	0.101291	-4.42337	9.7173e-06	1.92724e-05
ENSG00000067208	EVI5	protein_coding	210.486	1.16087	1.16087	0.0837332	13.8639	1.04823e-43	3.78875e-43
ENSG00000067221	STOML1	protein_coding	127.239	-0.939728	0.939728	0.0649063	-14.4782	1.66356e-47	6.27886e-47
ENSG00000067225	PKM	protein_coding	25033.4	-1.77308	1.77308	0.0721894	-24.5615	3.26261e-133	2.65989e-132
ENSG00000067248	DHX29	protein_coding	407.881	1.10858	1.10858	0.0409942	27.0424	4.69177e-161	4.80885e-160
ENSG00000067334	DNTTIP2	protein_coding	885.518	0.0576987	0.0576987	0.0525265	1.09847	0.271999	0.40773
ENSG00000067365	METTL22	protein_coding	371.817	0.205522	0.205522	0.0362396	5.67121	1.41796e-08	3.05111e-08
ENSG00000067369	TP53BP1	protein_coding	808.149	1.82576	1.82576	0.0630966	28.936	4.20931e-184	5.21655e-183
ENSG00000067445	TRO	protein_coding	55.6968	2.17338	2.17338	0.151032	14.3902	5.95932e-47	2.23433e-46
ENSG00000067533	RRP15	protein_coding	165.076	2.27669	2.27669	0.0579427	39.292	0	0
ENSG00000067560	RHOA	protein_coding	18134.9	-1.55819	1.55819	0.0461936	-33.7317	1.98462e-249	4.12905e-248
ENSG00000067596	DHX8	protein_coding	1350.22	-0.354277	0.354277	0.0446775	-7.92965	2.1977e-15	5.43129e-15
ENSG00000067601	PMS2P4	transcribed_unprocessed_pseudogene	12.7012	1.80286	1.80286	0.0776973	23.2037	4.18163e-119	3.03927e-118
ENSG00000067606	PRKCZ	protein_coding	407.468	-2.7138	2.7138	0.101068	-26.8511	8.18381e-159	8.25165e-158
ENSG00000067646	ZFY	protein_coding	113.232	2.22685	2.22685	0.278781	7.98782	1.37351e-15	3.40768e-15
ENSG00000067704	IARS2	protein_coding	781.476	0.855392	0.855392	0.0418791	20.4252	9.97672e-93	5.7772e-92
ENSG00000067715	SYT1	protein_coding	16.0212	0.403705	0.403705	0.20186	1.99993	0.0455083	0.0755667
ENSG00000067798	NAV3	protein_coding	30.2382	2.54779	2.54779	0.194365	13.1083	2.95096e-39	1.01674e-38
ENSG00000067829	IDH3G	protein_coding	1218.86	-1.33074	1.33074	0.0544227	-24.4519	4.79812e-132	3.88124e-131
ENSG00000067836	ROGDI	protein_coding	1318.91	-2.10667	2.10667	0.0922388	-22.8393	1.86637e-115	1.31369e-114
ENSG00000067840	PDZD4	protein_coding	744.431	-4.90497	4.90497	0.138107	-35.5157	2.81022e-276	7.18784e-275
ENSG00000067842	ATP2B3	protein_coding	1.91988	0.82622	0.82622	0.188314	4.38747	1.14677e-05	2.26997e-05
ENSG00000067900	ROCK1	protein_coding	2476.37	0.528702	0.528702	0.0792579	6.67065	2.54666e-11	5.82722e-11
ENSG00000067955	CBFB	protein_coding	871.203	0.707553	0.707553	0.0505235	14.0044	1.46458e-44	5.35878e-44
ENSG00000067992	PDK3	protein_coding	564.428	-1.70425	1.70425	0.0586437	-29.061	1.11647e-185	1.39863e-184
ENSG00000068001	HYAL2	protein_coding	349.625	-1.24883	1.24883	0.0952022	-13.1176	2.60906e-39	8.99671e-39
ENSG00000068024	HDAC4	protein_coding	1631.92	-1.13152	1.13152	0.0727278	-15.5583	1.39686e-54	5.66951e-54
ENSG00000068028	RASSF1	protein_coding	2095.22	-0.594046	0.594046	0.0543993	-10.9201	9.2393e-28	2.75252e-27
ENSG00000068078	FGFR3	protein_coding	23.9585	1.48083	1.48083	0.121716	12.1663	4.70155e-34	1.52057e-33
ENSG00000068079	IFI35	protein_coding	639.19	-1.86213	1.86213	0.0713825	-26.0867	5.16413e-150	4.8394e-149
ENSG00000068097	HEATR6	protein_coding	238.599	1.5459	1.5459	0.0499248	30.9646	1.61586e-210	2.44388e-209
ENSG00000068120	COASY	protein_coding	1233.84	-1.12471	1.12471	0.0472867	-23.7849	4.79085e-125	3.67096e-124
ENSG00000068137	PLEKHH3	protein_coding	65.0022	0.141647	0.141647	0.129134	1.0969	0.272685	0.408686
ENSG00000068305	MEF2A	protein_coding	1952.4	-0.55983	0.55983	0.0969702	-5.77322	7.7769e-09	1.6838e-08
ENSG00000068308	OTUD5	protein_coding	2695.99	-1.89774	1.89774	0.0468404	-40.5151	0	0
ENSG00000068323	TFE3	protein_coding	4965.69	-2.9576	2.9576	0.0574388	-51.4914	0	0
ENSG00000068354	TBC1D25	protein_coding	949.651	-1.78909	1.78909	0.0498667	-35.8775	6.8612e-282	1.82755e-280
ENSG00000068366	ACSL4	protein_coding	2629.09	-0.953943	0.953943	0.095909	-9.94633	2.61643e-23	7.35678e-23
ENSG00000068383	INPP5A	protein_coding	609.413	-1.6603	1.6603	0.0524582	-31.6501	7.57115e-220	1.23628e-218
ENSG00000068394	GPKOW	protein_coding	422.89	-1.47567	1.47567	0.0408937	-36.0856	3.82165e-285	1.05438e-283
ENSG00000068400	GRIPAP1	protein_coding	2000.59	-0.883276	0.883276	0.0327887	-26.9384	7.79045e-160	7.90834e-159
ENSG00000068438	FTSJ1	protein_coding	411.392	-0.206969	0.206969	0.0478761	-4.32302	1.53909e-05	3.03415e-05
ENSG00000068489	PRR11	protein_coding	260.825	2.7724	2.7724	0.0780952	35.5003	4.86049e-276	1.23821e-274
ENSG00000068615	REEP1	protein_coding	6.05091	-0.624566	0.624566	0.140841	-4.43456	9.22591e-06	1.83164e-05
ENSG00000068650	ATP11A	protein_coding	2314.33	0.293707	0.293707	0.070673	4.15585	3.24077e-05	6.31536e-05
ENSG00000068654	POLR1A	protein_coding	637.072	2.46755	2.46755	0.0569144	43.3555	0	0
ENSG00000068697	LAPTM4A	protein_coding	2686.43	-0.646482	0.646482	0.0553246	-11.6852	1.51645e-31	4.75361e-31
ENSG00000068724	TTC7A	protein_coding	1635.77	0.394669	0.394669	0.0503261	7.84223	4.42598e-15	1.08842e-14
ENSG00000068745	IP6K2	protein_coding	957.72	-0.261757	0.261757	0.0368636	-7.10068	1.24143e-12	2.91526e-12
ENSG00000068781	STON1-GTF2A1L	protein_coding	1.22117	2.9393	2.9393	0.455147	6.45791	1.06157e-10	2.39532e-10
ENSG00000068784	SRBD1	protein_coding	410.889	0.542012	0.542012	0.0586624	9.23952	2.4761e-20	6.6493e-20
ENSG00000068796	KIF2A	protein_coding	581.105	1.54751	1.54751	0.0562237	27.5241	9.04762e-167	9.72012e-166
ENSG00000068831	RASGRP2	protein_coding	6793.38	-1.44559	1.44559	0.0541485	-26.6968	5.12836e-157	5.08714e-156
ENSG00000068878	PSME4	protein_coding	1586.32	0.204733	0.204733	0.0532864	3.84213	0.000121969	0.000232804
ENSG00000068885	IFT80	protein_coding	298.443	3.07807	3.07807	0.076423	40.2768	0	0
ENSG00000068903	SIRT2	protein_coding	1885.9	-1.89569	1.89569	0.0459088	-41.2924	0	0
ENSG00000068912	ERLEC1	protein_coding	403.869	0.585296	0.585296	0.0511989	11.4318	2.89962e-30	8.94064e-30
ENSG00000068971	PPP2R5B	protein_coding	954.633	-3.16577	3.16577	0.0739823	-42.7909	0	0
ENSG00000068976	PYGM	protein_coding	511.628	-3.89312	3.89312	0.129108	-30.1541	9.4855e-200	1.32797e-198
ENSG00000068985	PAGE1	protein_coding	0.610381	-2.39205	2.39205	0.382626	-6.25165	4.06129e-10	9.06017e-10
ENSG00000069011	PITX1	protein_coding	9.17891	-2.90782	2.90782	0.193159	-15.0541	3.24629e-51	1.27455e-50
ENSG00000069018	TRPC7	protein_coding	0.0653153	-1.24814	1.24814	1.1015	-1.13312	0.257162	0.387787
ENSG00000069020	MAST4	protein_coding	405.202	2.6982	2.6982	0.0891939	30.2509	5.07264e-201	7.20284e-200
ENSG00000069122	ADGRF5	protein_coding	13.8764	-0.827637	0.827637	0.17197	-4.81267	1.48926e-06	3.02794e-06
ENSG00000069188	SDK2	protein_coding	227.101	3.83671	3.83671	0.154954	24.7603	2.40379e-135	1.99719e-134
ENSG00000069206	ADAM7	protein_coding	0.0525958	-1.02163	1.02163	0.930111	-1.09839	0.272032	0.407756
ENSG00000069248	NUP133	protein_coding	535.237	1.21527	1.21527	0.0345189	35.2058	1.6272e-271	4.00289e-270
ENSG00000069275	NUCKS1	protein_coding	1955.96	1.79894	1.79894	0.0563767	31.9092	1.98957e-223	3.341e-222
ENSG00000069329	VPS35	protein_coding	2839.42	-0.460979	0.460979	0.0532701	-8.65363	4.98879e-18	1.29136e-17
ENSG00000069345	DNAJA2	protein_coding	1099.83	-0.836129	0.836129	0.0433121	-19.3048	4.89694e-83	2.58728e-82
ENSG00000069399	BCL3	protein_coding	3929.91	-3.47653	3.47653	0.0863987	-40.2383	0	0
ENSG00000069424	KCNAB2	protein_coding	6899.03	-0.522616	0.522616	0.0488221	-10.7045	9.69551e-27	2.85002e-26
ENSG00000069431	ABCC9	protein_coding	9.06098	0.901989	0.901989	0.161297	5.5921	2.24341e-08	4.80225e-08
ENSG00000069482	GAL	protein_coding	4.08925	-0.194272	0.194272	0.239273	-0.811926	0.416834	0.587238
ENSG00000069493	CLEC2D	protein_coding	1014.57	-0.537311	0.537311	0.0664058	-8.09134	5.90131e-16	1.47396e-15
ENSG00000069509	FUNDC1	protein_coding	85.8611	0.626938	0.626938	0.0452154	13.8656	1.02409e-43	3.7031e-43
ENSG00000069535	MAOB	protein_coding	28.4843	-2.78785	2.78785	0.169907	-16.4081	1.67426e-60	7.20425e-60
ENSG00000069667	RORA	protein_coding	563.403	-1.00456	1.00456	0.121809	-8.24705	1.62349e-16	4.09785e-16
ENSG00000069696	DRD4	protein_coding	9.42881	1.18903	1.18903	0.11733	10.134	3.90209e-24	1.10932e-23
ENSG00000069702	TGFBR3	protein_coding	292.519	-1.84206	1.84206	0.145644	-12.6477	1.15197e-36	3.84606e-36
ENSG00000069712	KIAA1107	protein_coding	64.1148	1.60754	1.60754	0.0963285	16.6881	1.59896e-62	7.0162e-62
ENSG00000069764	PLA2G10	protein_coding	0.85698	2.06863	2.06863	0.205448	10.0689	7.58342e-24	2.14808e-23
ENSG00000069812	HES2	protein_coding	1.45169	0.590902	0.590902	0.257853	2.29162	0.0219274	0.037371
ENSG00000069849	ATP1B3	protein_coding	1325.56	-0.281318	0.281318	0.0625349	-4.49858	6.84098e-06	1.3638e-05
ENSG00000069869	NEDD4	protein_coding	308.842	2.00588	2.00588	0.10238	19.5925	1.79237e-85	9.72246e-85
ENSG00000069943	PIGB	protein_coding	375.218	-0.0284245	0.0284245	0.0695516	-0.408683	0.682772	0.715423
ENSG00000069956	MAPK6	protein_coding	485.849	1.10204	1.10204	0.083337	13.2239	6.38426e-40	2.218e-39
ENSG00000069966	GNB5	protein_coding	283.295	0.486749	0.486749	0.0686563	7.08964	1.3446e-12	3.15506e-12
ENSG00000069974	RAB27A	protein_coding	3346.95	-1.33199	1.33199	0.0818819	-16.2673	1.6849e-59	7.17837e-59
ENSG00000069998	CECR5	protein_coding	446.248	0.0552082	0.0552082	0.0536149	1.02972	0.303143	0.448909
ENSG00000070010	UFD1L	protein_coding	1508.09	-1.34452	1.34452	0.031549	-42.6168	0	0
ENSG00000070018	LRP6	protein_coding	110.494	2.41295	2.41295	0.153685	15.7006	1.49842e-55	6.13757e-55
ENSG00000070019	GUCY2C	protein_coding	3.54704	-0.759676	0.759676	0.167034	-4.54803	5.4151e-06	1.08345e-05
ENSG00000070031	SCT	protein_coding	0.966355	0.795411	0.795411	0.270497	2.94056	0.00327624	0.00587185
ENSG00000070047	PHRF1	protein_coding	1003.64	-0.166526	0.166526	0.0420484	-3.96034	7.48423e-05	0.000144091
ENSG00000070061	IKBKAP	protein_coding	584.744	1.0496	1.0496	0.037672	27.8614	7.83e-171	8.68164e-170
ENSG00000070081	NUCB2	protein_coding	1729.06	2.99627	2.99627	0.0853444	35.108	5.0974e-270	1.23779e-268
ENSG00000070087	PFN2	protein_coding	34.7883	-1.05095	1.05095	0.0964047	-10.9014	1.13466e-27	3.37477e-27
ENSG00000070159	PTPN3	protein_coding	9.17697	-1.99856	1.99856	0.174232	-11.4707	1.85174e-30	5.72488e-30
ENSG00000070182	SPTB	protein_coding	978.432	-1.37631	1.37631	0.166435	-8.26934	1.34699e-16	3.40416e-16
ENSG00000070190	DAPP1	protein_coding	722.849	-0.119214	0.119214	0.0810899	-1.47015	0.141522	0.222715
ENSG00000070193	FGF10	protein_coding	7.82221	5.55344	5.55344	0.477337	11.6342	2.76165e-31	8.62715e-31
ENSG00000070214	SLC44A1	protein_coding	1172.2	2.24983	2.24983	0.0916167	24.557	3.64221e-133	2.96746e-132
ENSG00000070269	TMEM260	protein_coding	711.397	-0.88048	0.88048	0.0805506	-10.9308	8.21531e-28	2.44932e-27
ENSG00000070366	SMG6	protein_coding	695.131	0.249551	0.249551	0.0419972	5.9421	2.81402e-09	6.15667e-09
ENSG00000070367	EXOC5	protein_coding	684.04	1.48848	1.48848	0.0627235	23.7309	1.7318e-124	1.32062e-123
ENSG00000070371	CLTCL1	protein_coding	424.73	-0.033742	0.033742	0.12593	-0.267942	0.788744	0.805763
ENSG00000070388	FGF22	protein_coding	2.4755	0.568576	0.568576	0.12817	4.43613	9.15912e-06	1.81852e-05
ENSG00000070404	FSTL3	protein_coding	229.775	0.401365	0.401365	0.0821214	4.88747	1.02142e-06	2.08675e-06
ENSG00000070413	DGCR2	protein_coding	2666.5	-1.64834	1.64834	0.0777465	-21.2015	9.25342e-100	5.70532e-99
ENSG00000070423	RNF126	protein_coding	1017.18	-1.5456	1.5456	0.073932	-20.9057	4.75229e-97	2.85767e-96
ENSG00000070444	MNT	protein_coding	1478.59	-0.945092	0.945092	0.0575602	-16.4192	1.39408e-60	6.00424e-60
ENSG00000070476	ZXDC	protein_coding	1042.47	0.14288	0.14288	0.0653902	2.18504	0.0288859	0.0488229
ENSG00000070495	JMJD6	protein_coding	2259.78	-3.11093	3.11093	0.0735617	-42.2901	0	0
ENSG00000070501	POLB	protein_coding	299.163	-0.401272	0.401272	0.0589362	-6.80858	9.85645e-12	2.27479e-11
ENSG00000070526	ST6GALNAC1	protein_coding	21.6175	-0.370006	0.370006	0.151622	-2.44032	0.0146741	0.0252931
ENSG00000070540	WIPI1	protein_coding	1023.72	-3.50216	3.50216	0.0752555	-46.5369	0	0
ENSG00000070601	FRMPD1	protein_coding	1.12491	-0.0360311	0.0360311	0.257425	-0.139968	0.888686	0.897957
ENSG00000070610	GBA2	protein_coding	1803.96	-1.13469	1.13469	0.0387221	-29.3034	9.39064e-189	1.20306e-187
ENSG00000070614	NDST1	protein_coding	1560.3	-0.310765	0.310765	0.0778602	-3.99132	6.57057e-05	0.00012676
ENSG00000070669	ASNS	protein_coding	373.299	-0.429123	0.429123	0.0567694	-7.55906	4.06e-14	9.81379e-14
ENSG00000070718	AP3M2	protein_coding	256.757	-0.0738397	0.0738397	0.078078	-0.945717	0.344293	0.50155
ENSG00000070729	CNGB1	protein_coding	0.977332	-0.74844	0.74844	0.251414	-2.97692	0.00291157	0.00523468
ENSG00000070731	ST6GALNAC2	protein_coding	899.515	-4.40077	4.40077	0.114796	-38.3356	0	0
ENSG00000070748	CHAT	protein_coding	0.0500302	-1.27648	1.27648	1.60157	-0.79702	0.42544	0.59619
ENSG00000070756	PABPC1	protein_coding	29012.1	0.801054	0.801054	0.0493394	16.2356	2.82602e-59	1.20078e-58
ENSG00000070759	TESK2	protein_coding	352.623	-0.90567	0.90567	0.0450928	-20.0846	1.00664e-89	5.67847e-89
ENSG00000070761	CFAP20	protein_coding	262.569	0.860254	0.860254	0.0417869	20.5867	3.61224e-94	2.12047e-93
ENSG00000070770	CSNK2A2	protein_coding	1040.8	0.664495	0.664495	0.0312051	21.2945	1.27775e-100	7.93489e-100
ENSG00000070778	PTPN21	protein_coding	8.32663	-0.0394758	0.0394758	0.122979	-0.320996	0.748213	0.767917
ENSG00000070785	EIF2B3	protein_coding	195.829	0.537296	0.537296	0.0521625	10.3004	7.01451e-25	2.01511e-24
ENSG00000070808	CAMK2A	protein_coding	13.3239	-2.4483	2.4483	0.205906	-11.8904	1.32799e-32	4.2151e-32
ENSG00000070814	TCOF1	protein_coding	900.676	0.81294	0.81294	0.0642664	12.6495	1.12545e-36	3.75826e-36
ENSG00000070831	CDC42	protein_coding	8142.52	-1.37166	1.37166	0.04842	-28.3285	1.54203e-176	1.79426e-175
ENSG00000070882	OSBPL3	protein_coding	529.361	1.4028	1.4028	0.0896502	15.6475	3.45771e-55	1.41049e-54
ENSG00000070886	EPHA8	protein_coding	0.508769	-1.64456	1.64456	0.308249	-5.33518	9.54508e-08	2.00757e-07
ENSG00000070915	SLC12A3	protein_coding	6.70785	1.45388	1.45388	0.208905	6.95955	3.41359e-12	7.95301e-12
ENSG00000070950	RAD18	protein_coding	239.531	2.05081	2.05081	0.0518809	39.5292	0	0
ENSG00000070961	ATP2B1	protein_coding	1202.6	0.389345	0.389345	0.0820106	4.7475	2.05948e-06	4.17112e-06
ENSG00000070985	TRPM5	protein_coding	2.51608	-0.676556	0.676556	0.178653	-3.78697	0.000152494	0.000290043
ENSG00000071051	NCK2	protein_coding	1000.46	-1.10384	1.10384	0.0491726	-22.4482	1.33184e-111	9.0938e-111
ENSG00000071054	MAP4K4	protein_coding	5587.98	-1.66602	1.66602	0.0581169	-28.6667	9.93825e-181	1.19409e-179
ENSG00000071073	MGAT4A	protein_coding	796.425	-0.48243	0.48243	0.0676271	-7.13368	9.77172e-13	2.29895e-12
ENSG00000071082	RPL31	protein_coding	4339.47	1.53194	1.53194	0.0990474	15.4667	5.81954e-54	2.34739e-53
ENSG00000071127	WDR1	protein_coding	9384.31	-1.90389	1.90389	0.0485125	-39.2454	0	0
ENSG00000071189	SNX13	protein_coding	707.584	0.171541	0.171541	0.0682585	2.51311	0.0119672	0.0207519
ENSG00000071203	MS4A12	protein_coding	0.129503	-1.72067	1.72067	0.648111	-2.6549	0.00793311	0.0139045
ENSG00000071205	ARHGAP10	protein_coding	124.235	0.882537	0.882537	0.091282	9.66825	4.11371e-22	1.13638e-21
ENSG00000071242	RPS6KA2	protein_coding	221.981	0.351061	0.351061	0.106525	3.29559	0.000982166	0.00180809
ENSG00000071243	ING3	protein_coding	230.861	0.296658	0.296658	0.0533632	5.55922	2.70976e-08	5.78786e-08
ENSG00000071246	VASH1	protein_coding	395.581	-0.211901	0.211901	0.0857884	-2.47005	0.0135096	0.0233453
ENSG00000071282	LMCD1	protein_coding	27.3918	-1.59835	1.59835	0.155282	-10.2932	7.5615e-25	2.17114e-24
ENSG00000071462	WBSCR22	protein_coding	692.531	-0.358972	0.358972	0.0615453	-5.83265	5.45548e-09	1.18527e-08
ENSG00000071537	SEL1L	protein_coding	1498.01	0.43507	0.43507	0.0635024	6.85125	7.32091e-12	1.6943e-11
ENSG00000071539	TRIP13	protein_coding	87.141	2.63563	2.63563	0.113257	23.2712	8.67349e-120	6.34484e-119
ENSG00000071553	ATP6AP1	protein_coding	5080.9	-1.7172	1.7172	0.0522014	-32.8957	2.5291e-237	4.75238e-236
ENSG00000071564	TCF3	protein_coding	1441.31	0.102894	0.102894	0.0747048	1.37734	0.168406	0.262205
ENSG00000071575	TRIB2	protein_coding	342.253	-1.05043	1.05043	0.108238	-9.70484	2.87521e-22	7.95726e-22
ENSG00000071626	DAZAP1	protein_coding	1844.37	0.242665	0.242665	0.0413864	5.8634	4.53497e-09	9.87513e-09
ENSG00000071655	MBD3	protein_coding	1143.78	-0.419919	0.419919	0.0557367	-7.53399	4.92134e-14	1.18749e-13
ENSG00000071677	PRLH	protein_coding	0	NA	NA	NA	NA	NA	NA
ENSG00000071794	HLTF	protein_coding	328.532	2.42925	2.42925	0.0680195	35.7139	2.40256e-279	6.2649e-278
ENSG00000071859	FAM50A	protein_coding	1027.26	-2.10196	2.10196	0.066718	-31.5052	7.37645e-218	1.19148e-216
ENSG00000071889	FAM3A	protein_coding	646.143	-1.4036	1.4036	0.0497274	-28.2259	2.81538e-175	3.23517e-174
ENSG00000071894	CPSF1	protein_coding	2505.36	-0.0968183	0.0968183	0.0713241	-1.35744	0.174641	0.27139
ENSG00000071909	MYO3B	protein_coding	4.62281	-0.896316	0.896316	0.206939	-4.3313	1.48231e-05	2.92357e-05
ENSG00000071967	CYBRD1	protein_coding	1013.38	0.776095	0.776095	0.0829264	9.35883	8.06224e-21	2.18116e-20
ENSG00000071991	CDH19	protein_coding	2.7274	-4.59771	4.59771	0.253728	-18.1206	2.1914e-73	1.06011e-72
ENSG00000071994	PDCD2	protein_coding	567.716	0.843819	0.843819	0.0312716	26.9835	2.30538e-160	2.34871e-159
ENSG00000072041	SLC6A15	protein_coding	0.826585	-3.06083	3.06083	0.289102	-10.5874	3.40985e-26	9.95429e-26
ENSG00000072042	RDH11	protein_coding	560.253	0.425992	0.425992	0.0427338	9.96851	2.09352e-23	5.89333e-23
ENSG00000072062	PRKACA	protein_coding	3757.3	-2.67333	2.67333	0.0668658	-39.9805	0	0
ENSG00000072071	ADGRL1	protein_coding	367.505	0.27635	0.27635	0.0956774	2.88835	0.00387268	0.00691595
ENSG00000072080	SPP2	protein_coding	0.88716	-3.5225	3.5225	0.496638	-7.09268	1.3154e-12	3.08755e-12
ENSG00000072110	ACTN1	protein_coding	10217.3	-2.35934	2.35934	0.0636152	-37.0877	4.43782e-301	1.40071e-299
ENSG00000072121	ZFYVE26	protein_coding	806.854	0.830669	0.830669	0.0355001	23.399	4.37109e-121	3.2409e-120
ENSG00000072133	RPS6KA6	protein_coding	2.23133	-0.5541	0.5541	0.1956	-2.83283	0.00461385	0.00820384
ENSG00000072134	EPN2	protein_coding	133.045	-0.881107	0.881107	0.101455	-8.68471	3.7971e-18	9.84876e-18
ENSG00000072135	PTPN18	protein_coding	3684.87	-1.12057	1.12057	0.0575776	-19.4618	2.31436e-84	1.24148e-83
ENSG00000072163	LIMS2	protein_coding	109.081	-2.75056	2.75056	0.107063	-25.6911	1.47103e-145	1.33451e-144
ENSG00000072182	ASIC4	protein_coding	2.15332	1.49662	1.49662	0.198674	7.53303	4.95757e-14	1.19612e-13
ENSG00000072195	SPEG	protein_coding	73.1017	-2.33154	2.33154	0.127159	-18.3357	4.29736e-75	2.1098e-74
ENSG00000072201	LNX1	protein_coding	16.1005	2.46764	2.46764	0.111938	22.0447	1.07491e-107	7.1159e-107
ENSG00000072210	ALDH3A2	protein_coding	417.776	0.471481	0.471481	0.0654127	7.20779	5.68675e-13	1.34455e-12
ENSG00000072274	TFRC	protein_coding	2893.31	1.08317	1.08317	0.128483	8.43043	3.44386e-17	8.79658e-17
ENSG00000072310	SREBF1	protein_coding	1309.26	-0.803109	0.803109	0.0637836	-12.5912	2.36184e-36	7.85242e-36
ENSG00000072315	TRPC5	protein_coding	4.52291	5.22648	5.22648	0.181761	28.7547	7.90285e-182	9.58141e-181
ENSG00000072364	AFF4	protein_coding	1318.55	0.807968	0.807968	0.0692044	11.6751	1.70875e-31	5.35344e-31
ENSG00000072401	UBE2D1	protein_coding	1588.62	-2.13938	2.13938	0.101366	-21.1056	7.06878e-99	4.32115e-98
ENSG00000072415	MPP5	protein_coding	189.995	1.8341	1.8341	0.0522451	35.1057	5.52535e-270	1.34107e-268
ENSG00000072422	RHOBTB1	protein_coding	100.087	2.13141	2.13141	0.115061	18.5242	1.31747e-76	6.55935e-76
ENSG00000072501	SMC1A	protein_coding	1792.59	1.49677	1.49677	0.0409578	36.5443	2.20012e-292	6.47031e-291
ENSG00000072506	HSD17B10	protein_coding	574.114	-1.13926	1.13926	0.0567127	-20.0882	9.35644e-90	5.28032e-89
ENSG00000072518	MARK2	protein_coding	2905.23	-1.64749	1.64749	0.0580229	-28.3937	2.4169e-177	2.82581e-176
ENSG00000072571	HMMR	protein_coding	139.743	2.64215	2.64215	0.142511	18.5401	9.81226e-77	4.88863e-76
ENSG00000072609	CHFR	protein_coding	1407.39	-0.810122	0.810122	0.0396832	-20.4148	1.23654e-92	7.15389e-92
ENSG00000072657	TRHDE	protein_coding	2.48136	-0.916775	0.916775	0.214588	-4.27225	1.93509e-05	3.80259e-05
ENSG00000072682	P4HA2	protein_coding	40.8805	-1.50853	1.50853	0.130466	-11.5626	6.37487e-31	1.98329e-30
ENSG00000072694	FCGR2B	protein_coding	771.574	-2.31949	2.31949	0.111763	-20.7537	1.13551e-95	6.75223e-95
ENSG00000072736	NFATC3	protein_coding	1695.43	1.25929	1.25929	0.0585976	21.4905	1.90955e-102	1.20407e-101
ENSG00000072756	TRNT1	protein_coding	212.441	1.95747	1.95747	0.0554271	35.3161	3.32357e-273	8.32907e-272
ENSG00000072778	ACADVL	protein_coding	5489.15	-1.06996	1.06996	0.0520662	-20.5501	7.68767e-94	4.50089e-93
ENSG00000072786	STK10	protein_coding	9187.42	-2.04687	2.04687	0.0502092	-40.7669	0	0
ENSG00000072803	FBXW11	protein_coding	509.553	0.992323	0.992323	0.0410549	24.1706	4.53303e-129	3.58357e-128
ENSG00000072818	ACAP1	protein_coding	9302.68	-2.89848	2.89848	0.0596699	-48.5753	0	0
ENSG00000072832	CRMP1	protein_coding	11.9827	0.934805	0.934805	0.175221	5.335	9.55449e-08	2.00946e-07
ENSG00000072840	EVC	protein_coding	32.9485	1.9629	1.9629	0.165716	11.845	2.28458e-32	7.23462e-32
ENSG00000072849	DERL2	protein_coding	678.286	-0.855509	0.855509	0.0456801	-18.7283	2.91155e-78	1.47207e-77
ENSG00000072858	SIDT1	protein_coding	319.733	-0.778957	0.778957	0.101816	-7.65066	1.99945e-14	4.85659e-14
ENSG00000072864	NDE1	protein_coding	1382.6	-0.878879	0.878879	0.0467567	-18.7969	8.00994e-79	4.07045e-78
ENSG00000072952	MRVI1	protein_coding	2107.81	-5.12332	5.12332	0.148956	-34.395	2.99557e-259	6.69828e-258
ENSG00000072954	TMEM38A	protein_coding	124.649	-2.84281	2.84281	0.123228	-23.0696	9.35707e-118	6.70691e-117
ENSG00000072958	AP1M1	protein_coding	2015.68	-0.884939	0.884939	0.0456774	-19.3737	1.28696e-83	6.83726e-83
ENSG00000073008	PVR	protein_coding	239.927	0.437942	0.437942	0.0781484	5.60397	2.09492e-08	4.48799e-08
ENSG00000073050	XRCC1	protein_coding	760.266	-1.1182	1.1182	0.0468348	-23.8754	5.52294e-126	4.25888e-125
ENSG00000073060	SCARB1	protein_coding	553.43	2.2979	2.2979	0.0560383	41.0059	0	0
ENSG00000073067	CYP2W1	protein_coding	1.72966	2.67104	2.67104	0.215826	12.3759	3.52887e-35	1.15668e-34
ENSG00000073111	MCM2	protein_coding	736.305	2.2071	2.2071	0.100912	21.8715	4.85567e-106	3.17068e-105
ENSG00000073146	MOV10L1	protein_coding	2.84309	-1.41013	1.41013	0.174592	-8.07671	6.65392e-16	1.65966e-15
ENSG00000073150	PANX2	protein_coding	560.349	-3.32709	3.32709	0.120992	-27.4985	1.82837e-166	1.95931e-165
ENSG00000073169	SELO	protein_coding	985.582	-1.91475	1.91475	0.0555536	-34.4667	2.53155e-260	5.70587e-259
ENSG00000073282	TP63	protein_coding	16.1514	1.73418	1.73418	0.170841	10.1508	3.28494e-24	9.34816e-24
ENSG00000073331	ALPK1	protein_coding	3002.14	-2.11712	2.11712	0.0881573	-24.0153	1.92654e-127	1.50154e-126
ENSG00000073350	LLGL2	protein_coding	676.886	-2.26093	2.26093	0.108702	-20.7994	4.38092e-96	2.61426e-95
ENSG00000073417	PDE8A	protein_coding	277.445	0.755181	0.755181	0.0592675	12.7419	3.45886e-37	1.16274e-36
ENSG00000073464	CLCN4	protein_coding	68.4735	-0.176343	0.176343	0.12474	-1.41368	0.157456	0.246128
ENSG00000073536	NLE1	protein_coding	210.063	1.23404	1.23404	0.056795	21.7279	1.11728e-104	7.20132e-104
ENSG00000073578	SDHA	protein_coding	1344.11	-0.544634	0.544634	0.0480149	-11.343	8.03219e-30	2.462e-29
ENSG00000073584	SMARCE1	protein_coding	1191.83	0.741478	0.741478	0.0294647	25.165	9.68311e-140	8.35937e-139
ENSG00000073598	FNDC8	protein_coding	1.09308	2.04443	2.04443	0.161052	12.6942	6.36386e-37	2.13182e-36
ENSG00000073605	GSDMB	protein_coding	565.327	-1.47524	1.47524	0.0806626	-18.2891	1.01131e-74	4.94979e-74
ENSG00000073614	KDM5A	protein_coding	2042.35	0.0815136	0.0815136	0.0390848	2.08556	0.0370187	0.0619645
ENSG00000073670	ADAM11	protein_coding	20.3789	1.94868	1.94868	0.106458	18.3046	7.61029e-75	3.72694e-74
ENSG00000073711	PPP2R3A	protein_coding	34.4189	1.38239	1.38239	0.0893413	15.4731	5.26948e-54	2.12602e-53
ENSG00000073712	FERMT2	protein_coding	28.4389	-1.14987	1.14987	0.124006	-9.2727	1.81494e-20	4.88365e-20
ENSG00000073734	ABCB11	protein_coding	3.05486	1.0729	1.0729	0.233073	4.6033	4.15849e-06	8.34884e-06
ENSG00000073737	DHRS9	protein_coding	1204.27	-2.5854	2.5854	0.173164	-14.9304	2.09115e-50	8.13923e-50
ENSG00000073754	CD5L	protein_coding	37.8346	-0.728285	0.728285	0.273646	-2.66141	0.00778131	0.013645
ENSG00000073756	PTGS2	protein_coding	1280.08	-1.56416	1.56416	0.18418	-8.49258	2.02107e-17	5.18241e-17
ENSG00000073792	IGF2BP2	protein_coding	1070.53	1.56518	1.56518	0.119494	13.0984	3.36441e-39	1.15833e-38
ENSG00000073803	MAP3K13	protein_coding	222.301	0.713989	0.713989	0.0682263	10.465	1.25061e-25	3.62529e-25
ENSG00000073849	ST6GAL1	protein_coding	1537.76	0.199655	0.199655	0.0664733	3.00354	0.00266861	0.00480807
ENSG00000073861	TBX21	protein_coding	757.515	-4.37292	4.37292	0.136615	-32.0091	8.14892e-225	1.38442e-223
ENSG00000073905	VDAC1P1	processed_pseudogene	1.82582	0.0967936	0.0967936	0.122843	0.787946	0.430728	0.601939
ENSG00000073910	FRY	protein_coding	1114.62	1.03852	1.03852	0.075379	13.7774	3.48768e-43	1.25347e-42
ENSG00000073921	PICALM	protein_coding	6995.02	-1.50623	1.50623	0.056719	-26.556	2.18935e-155	2.1458e-154
ENSG00000073969	NSF	protein_coding	931.55	0.446593	0.446593	0.0452494	9.86959	5.63921e-23	1.57733e-22
ENSG00000074047	GLI2	protein_coding	8.73808	3.82817	3.82817	0.275518	13.8945	6.8444e-44	2.47934e-43
ENSG00000074054	CLASP1	protein_coding	1337.67	0.214604	0.214604	0.0462661	4.63849	3.50971e-06	7.06108e-06
ENSG00000074071	MRPS34	protein_coding	541.987	-0.700767	0.700767	0.0572702	-12.2362	1.99225e-34	6.47545e-34
ENSG00000074181	NOTCH3	protein_coding	101.917	0.953542	0.953542	0.133411	7.14741	8.84288e-13	2.08206e-12
ENSG00000074201	CLNS1A	protein_coding	809.547	1.97221	1.97221	0.0451276	43.7031	0	0
ENSG00000074211	PPP2R2C	protein_coding	5.48988	-1.64936	1.64936	0.215348	-7.65907	1.87286e-14	4.55108e-14
ENSG00000074219	TEAD2	protein_coding	21.3125	-1.34704	1.34704	0.11105	-12.1301	7.31669e-34	2.36035e-33
ENSG00000074266	EED	protein_coding	276.393	0.76791	0.76791	0.0485572	15.8146	2.4694e-56	1.01911e-55
ENSG00000074276	CDHR2	protein_coding	31.1536	-2.40118	2.40118	0.117833	-20.3778	2.63248e-92	1.51816e-91
ENSG00000074317	SNCB	protein_coding	3.4618	-5.21485	5.21485	0.249458	-20.9047	4.85081e-97	2.91622e-96
ENSG00000074319	TSG101	protein_coding	1173.82	-1.3865	1.3865	0.0546164	-25.3861	3.59358e-142	3.16848e-141
ENSG00000074356	C17orf85	protein_coding	1272.13	1.03937	1.03937	0.0421055	24.685	1.55096e-134	1.27983e-133
ENSG00000074370	ATP2A3	protein_coding	9155.4	-0.793123	0.793123	0.0586262	-13.5285	1.06216e-41	3.76473e-41
ENSG00000074410	CA12	protein_coding	43.9175	-5.09519	5.09519	0.176624	-28.8477	5.41628e-183	6.64271e-182
ENSG00000074416	MGLL	protein_coding	638.42	0.962436	0.962436	0.101252	9.50535	1.99384e-21	5.44863e-21
ENSG00000074527	NTN4	protein_coding	9.76735	-1.8735	1.8735	0.146309	-12.8051	1.53609e-37	5.19053e-37
ENSG00000074582	BCS1L	protein_coding	255.548	0.37782	0.37782	0.0507042	7.45145	9.23198e-14	2.2169e-13
ENSG00000074590	NUAK1	protein_coding	26.4634	-2.56374	2.56374	0.16006	-16.0173	9.67186e-58	4.04536e-57
ENSG00000074603	DPP8	protein_coding	822.189	0.987602	0.987602	0.045517	21.6974	2.17015e-104	1.3931e-103
ENSG00000074621	SLC24A1	protein_coding	213.156	3.10419	3.10419	0.0549806	56.4597	0	0
ENSG00000074657	ZNF532	protein_coding	128.228	1.46394	1.46394	0.119203	12.2811	1.14429e-34	3.73053e-34
ENSG00000074660	SCARF1	protein_coding	698.328	-0.631724	0.631724	0.123352	-5.12129	3.03446e-07	6.29447e-07
ENSG00000074695	LMAN1	protein_coding	861.452	1.96421	1.96421	0.080702	24.3391	7.55852e-131	6.05921e-130
ENSG00000074696	HACD3	protein_coding	416.783	2.50608	2.50608	0.0568021	44.1195	0	0
ENSG00000074706	IPCEF1	protein_coding	542.386	-1.08248	1.08248	0.0871132	-12.4261	1.88664e-35	6.20556e-35
ENSG00000074755	ZZEF1	protein_coding	2289.36	0.162203	0.162203	0.0431435	3.75961	0.000170178	0.000323135
ENSG00000074771	NOX3	protein_coding	0.126927	-0.156732	0.156732	0.969334	-0.16169	0.87155	0.882256
ENSG00000074800	ENO1	protein_coding	25687	-1.09668	1.09668	0.0672705	-16.3026	9.46033e-60	4.03997e-59
ENSG00000074803	SLC12A1	protein_coding	54.8523	-4.36322	4.36322	0.242651	-17.9815	2.72158e-72	1.30418e-71
ENSG00000074842	MYDGF	protein_coding	809.228	-0.682185	0.682185	0.0596048	-11.4451	2.48708e-30	7.67605e-30
ENSG00000074855	ANO8	protein_coding	251.533	-0.0145003	0.0145003	0.0761918	-0.190313	0.849064	0.861551
ENSG00000074935	TUBE1	protein_coding	136.186	1.68372	1.68372	0.0724397	23.243	1.67453e-119	1.22126e-118
ENSG00000074964	ARHGEF10L	protein_coding	240.349	-0.11879	0.11879	0.141005	-0.842451	0.399536	0.567355
ENSG00000074966	TXK	protein_coding	312.604	-0.255043	0.255043	0.104938	-2.43041	0.0150816	0.0259745
ENSG00000075035	WSCD2	protein_coding	3.77963	-2.1898	2.1898	0.169744	-12.9006	4.46668e-38	1.5186e-37
ENSG00000075043	KCNQ2	protein_coding	6.3997	-0.842956	0.842956	0.202908	-4.15436	3.26192e-05	6.35609e-05
ENSG00000075073	TACR2	protein_coding	10.2927	2.09708	2.09708	0.09924	21.1314	4.09411e-99	2.50907e-98
ENSG00000075089	ACTR6	protein_coding	141.09	1.29986	1.29986	0.0731803	17.7625	1.38027e-70	6.51845e-70
ENSG00000075131	TIPIN	protein_coding	67.3839	2.53662	2.53662	0.0665888	38.0937	0	0
ENSG00000075142	SRI	protein_coding	894.901	-0.84926	0.84926	0.0443584	-19.1454	1.05687e-81	5.51684e-81
ENSG00000075151	EIF4G3	protein_coding	1576.86	0.664045	0.664045	0.0536303	12.3819	3.27435e-35	1.07422e-34
ENSG00000075188	NUP37	protein_coding	158.837	1.29556	1.29556	0.0554773	23.3529	1.28632e-120	9.49573e-120
ENSG00000075213	SEMA3A	protein_coding	8.74317	2.49479	2.49479	0.181019	13.7819	3.27536e-43	1.17733e-42
ENSG00000075218	GTSE1	protein_coding	125.057	1.85536	1.85536	0.123732	14.995	7.91289e-51	3.09432e-50
ENSG00000075223	SEMA3C	protein_coding	57.7921	-0.246773	0.246773	0.161156	-1.53126	0.125705	0.199184
ENSG00000075234	TTC38	protein_coding	1172.1	-1.79047	1.79047	0.0759649	-23.5698	7.87479e-123	5.92245e-122
ENSG00000075239	ACAT1	protein_coding	404.116	1.10784	1.10784	0.0712146	15.5563	1.4416e-54	5.84921e-54
ENSG00000075240	GRAMD4	protein_coding	631.077	0.98416	0.98416	0.0529084	18.6012	3.14178e-77	1.57238e-76
ENSG00000075275	CELSR1	protein_coding	73.9415	1.217	1.217	0.113926	10.6824	1.23023e-26	3.61192e-26
ENSG00000075290	WNT8B	protein_coding	3.97141	2.3785	2.3785	0.118451	20.08	1.10355e-89	6.22237e-89
ENSG00000075292	ZNF638	protein_coding	1515.44	1.38291	1.38291	0.0537864	25.7112	8.75581e-146	7.95738e-145
ENSG00000075303	SLC25A40	protein_coding	695.851	0.0907499	0.0907499	0.0800815	1.13322	0.257122	0.38775
ENSG00000075336	TIMM21	protein_coding	124.596	1.51145	1.51145	0.0445723	33.91	4.74278e-252	1.00484e-250
ENSG00000075340	ADD2	protein_coding	358.177	0.915272	0.915272	0.157257	5.82024	5.87647e-09	1.27548e-08
ENSG00000075388	FGF4	protein_coding	0.0409431	-1.36573	1.36573	1.29253	-1.05663	0.290679	0.432556
ENSG00000075391	RASAL2	protein_coding	65.632	3.14528	3.14528	0.114583	27.4498	6.99045e-166	7.46118e-165
ENSG00000075399	VPS9D1	protein_coding	2477.76	-4.02837	4.02837	0.0832958	-48.3623	0	0
ENSG00000075407	ZNF37A	protein_coding	343.784	2.77296	2.77296	0.0521084	53.2152	0	0
ENSG00000075413	MARK3	protein_coding	2779.59	-0.907807	0.907807	0.0446442	-20.3342	6.40297e-92	3.6801e-91
ENSG00000075415	SLC25A3	protein_coding	4432.8	0.0540941	0.0540941	0.0402754	1.34311	0.179238	0.277989
ENSG00000075420	FNDC3B	protein_coding	2155.14	0.569797	0.569797	0.0711927	8.00359	1.2084e-15	3.00068e-15
ENSG00000075426	FOSL2	protein_coding	11483.1	-1.55434	1.55434	0.0858898	-18.0969	3.37076e-73	1.62878e-72
ENSG00000075429	CACNG5	protein_coding	0.0234675	-1.19679	1.19679	1.97996	-0.604453	0.545543	0.712092
ENSG00000075461	CACNG4	protein_coding	11.32	3.1544	3.1544	0.213999	14.7402	3.55496e-49	1.36662e-48
ENSG00000075539	FRYL	protein_coding	1234.84	1.76386	1.76386	0.0537162	32.8366	1.76672e-236	3.28702e-235
ENSG00000075568	TMEM131	protein_coding	1604.89	0.529506	0.529506	0.0369412	14.3337	1.34661e-46	5.02772e-46
ENSG00000075618	FSCN1	protein_coding	436.7	2.63213	2.63213	0.104635	25.1553	1.23682e-139	1.06647e-138
ENSG00000075624	ACTB	protein_coding	179068	-1.89574	1.89574	0.0691532	-27.4136	1.88622e-165	2.00565e-164
ENSG00000075643	MOCOS	protein_coding	6.65383	0.501487	0.501487	0.175297	2.86078	0.00422599	0.00752972
ENSG00000075651	PLD1	protein_coding	470.214	1.95305	1.95305	0.0658606	29.6543	2.98401e-193	3.96786e-192
ENSG00000075673	ATP12A	protein_coding	0.811218	1.91137	1.91137	0.246532	7.75305	8.97139e-15	2.19348e-14
ENSG00000075702	WDR62	protein_coding	214.762	1.81739	1.81739	0.111985	16.2288	3.15471e-59	1.34e-58
ENSG00000075711	DLG1	protein_coding	552.116	1.97341	1.97341	0.0468239	42.1454	0	0
ENSG00000075785	RAB7A	protein_coding	10015.4	-2.10753	2.10753	0.0632076	-33.3429	9.22618e-244	1.82258e-242
ENSG00000075790	BCAP29	protein_coding	394.137	1.20295	1.20295	0.0439264	27.3855	4.08334e-165	4.33103e-164
ENSG00000075826	SEC31B	protein_coding	969.336	0.898419	0.898419	0.0631172	14.2341	5.6251e-46	2.08458e-45
ENSG00000075856	SART3	protein_coding	699.598	0.0892132	0.0892132	0.0292742	3.04751	0.00230749	0.00417222
ENSG00000075884	ARHGAP15	protein_coding	2395.66	-1.24264	1.24264	0.0595669	-20.8613	1.20385e-96	7.21514e-96
ENSG00000075886	TUBA3D	protein_coding	7.79219	3.50379	3.50379	0.0997838	35.1138	4.151e-270	1.00894e-268
ENSG00000075891	PAX2	protein_coding	0.372066	-1.52898	1.52898	0.322278	-4.74428	2.09248e-06	4.23729e-06
ENSG00000075914	EXOSC7	protein_coding	235.939	-0.0561198	0.0561198	0.0434609	-1.29127	0.19661	0.302992
ENSG00000075945	KIFAP3	protein_coding	229.377	1.04741	1.04741	0.0637056	16.4414	9.66239e-61	4.16685e-60
ENSG00000075975	MKRN2	protein_coding	459.04	0.320884	0.320884	0.0329623	9.73489	2.14058e-22	5.93609e-22
ENSG00000076003	MCM6	protein_coding	830.26	1.43117	1.43117	0.0776626	18.4281	7.81967e-76	3.86597e-75
ENSG00000076043	REXO2	protein_coding	326.92	0.229679	0.229679	0.0927514	2.47628	0.013276	0.0229541
ENSG00000076053	RBM7	protein_coding	460.926	0.254034	0.254034	0.0475133	5.34657	8.96345e-08	1.88703e-07
ENSG00000076067	RBMS2	protein_coding	350.503	1.83933	1.83933	0.0634899	28.9704	1.55499e-184	1.93226e-183
ENSG00000076108	BAZ2A	protein_coding	4958.67	-0.458293	0.458293	0.0483418	-9.48026	2.53652e-21	6.91975e-21
ENSG00000076201	PTPN23	protein_coding	1292.12	-0.0831258	0.0831258	0.0523539	-1.58777	0.112339	0.179122
ENSG00000076242	MLH1	protein_coding	480.02	0.657677	0.657677	0.0369979	17.7761	1.08304e-70	5.11853e-70
ENSG00000076248	UNG	protein_coding	303.371	1.85861	1.85861	0.074927	24.8056	7.79602e-136	6.50709e-135
ENSG00000076258	FMO4	protein_coding	44.0108	1.25348	1.25348	0.0568099	22.0645	6.93648e-108	4.59852e-107
ENSG00000076321	KLHL20	protein_coding	201.592	1.39143	1.39143	0.046336	30.0291	4.08735e-198	5.65533e-197
ENSG00000076344	RGS11	protein_coding	11.2852	-0.779737	0.779737	0.129107	-6.03946	1.5463e-09	3.40521e-09
ENSG00000076351	SLC46A1	protein_coding	158.017	1.16552	1.16552	0.0817212	14.2622	3.76614e-46	1.39863e-45
ENSG00000076356	PLXNA2	protein_coding	178.954	-1.37443	1.37443	0.102155	-13.4543	2.90486e-41	1.02439e-40
ENSG00000076382	SPAG5	protein_coding	380.858	1.76665	1.76665	0.109279	16.1664	8.70583e-59	3.68159e-58
ENSG00000076513	ANKRD13A	protein_coding	3868.13	-1.48178	1.48178	0.0555576	-26.6711	1.01995e-156	1.00938e-155
ENSG00000076554	TPD52	protein_coding	220.89	0.0604925	0.0604925	0.10126	0.5974	0.550241	0.715423
ENSG00000076555	ACACB	protein_coding	284.058	0.574425	0.574425	0.0728409	7.88602	3.11967e-15	7.68923e-15
ENSG00000076604	TRAF4	protein_coding	272.223	-0.255243	0.255243	0.113746	-2.24397	0.0248344	0.0421658
ENSG00000076641	PAG1	protein_coding	3259.2	-1.26601	1.26601	0.0903438	-14.0132	1.29361e-44	4.73525e-44
ENSG00000076650	GPATCH1	protein_coding	189.473	0.537039	0.537039	0.0390832	13.7409	5.7732e-43	2.07079e-42
ENSG00000076662	ICAM3	protein_coding	15260.6	-3.76145	3.76145	0.0942244	-39.9201	0	0
ENSG00000076685	NT5C2	protein_coding	3188.24	-0.783023	0.783023	0.048752	-16.0614	4.76048e-58	1.9977e-57
ENSG00000076706	MCAM	protein_coding	92.0501	-2.21173	2.21173	0.122238	-18.0937	3.57462e-73	1.7263e-72
ENSG00000076716	GPC4	protein_coding	20.6934	2.02213	2.02213	0.194162	10.4147	2.12576e-25	6.14291e-25
ENSG00000076770	MBNL3	protein_coding	1935.48	-0.568281	0.568281	0.112983	-5.02979	4.91021e-07	1.01255e-06
ENSG00000076826	CAMSAP3	protein_coding	19.7106	-2.37806	2.37806	0.136952	-17.3642	1.54156e-67	7.0828e-67
ENSG00000076864	RAP1GAP	protein_coding	539.711	-4.08773	4.08773	0.203305	-20.1064	6.48206e-90	3.66222e-89
ENSG00000076924	XAB2	protein_coding	1483.9	-1.35442	1.35442	0.052047	-26.0231	2.71596e-149	2.53257e-148
ENSG00000076928	ARHGEF1	protein_coding	14167.1	-2.21598	2.21598	0.0524541	-42.2462	0	0
ENSG00000076944	STXBP2	protein_coding	15239.7	-3.62427	3.62427	0.0862417	-42.0246	0	0
ENSG00000076984	MAP2K7	protein_coding	1222.28	-1.34971	1.34971	0.0430442	-31.3565	7.94569e-216	1.26099e-214
ENSG00000077009	NMRK2	protein_coding	5.18377	-3.94883	3.94883	0.223452	-17.672	6.89224e-70	3.23389e-69
ENSG00000077044	DGKD	protein_coding	3707.4	-1.32721	1.32721	0.0569942	-23.2868	6.02626e-120	4.41596e-119
ENSG00000077063	CTTNBP2	protein_coding	4.60002	-1.15817	1.15817	0.177799	-6.51396	7.31968e-11	1.65765e-10
ENSG00000077080	ACTL6B	protein_coding	1.44799	1.71596	1.71596	0.23644	7.2575	3.94322e-13	9.35364e-13
ENSG00000077092	RARB	protein_coding	9.94437	2.06695	2.06695	0.139566	14.8098	1.26531e-49	4.88558e-49
ENSG00000077097	TOP2B	protein_coding	2802.63	1.50406	1.50406	0.037731	39.8628	0	0
ENSG00000077147	TM9SF3	protein_coding	1697.44	1.00837	1.00837	0.0422005	23.8947	3.47556e-126	2.68457e-125
ENSG00000077150	NFKB2	protein_coding	2471.49	-3.03349	3.03349	0.0789969	-38.4001	0	0
ENSG00000077152	UBE2T	protein_coding	77.9327	1.9292	1.9292	0.118603	16.2661	1.71805e-59	7.31839e-59
ENSG00000077157	PPP1R12B	protein_coding	1219.76	-0.170501	0.170501	0.0664439	-2.56609	0.0102853	0.0179069
ENSG00000077232	DNAJC10	protein_coding	936.429	2.20657	2.20657	0.0536616	41.1201	0	0
ENSG00000077235	GTF3C1	protein_coding	1448.89	0.033686	0.033686	0.0506106	0.665592	0.505672	0.67624
ENSG00000077238	IL4R	protein_coding	10451.2	-4.27281	4.27281	0.085178	-50.1633	0	0
ENSG00000077254	USP33	protein_coding	859.404	0.916677	0.916677	0.0527709	17.3709	1.37095e-67	6.30289e-67
ENSG00000077264	PAK3	protein_coding	3.22618	-2.01427	2.01427	0.16005	-12.5852	2.5461e-36	8.45949e-36
ENSG00000077274	CAPN6	protein_coding	1.22678	1.29496	1.29496	0.355549	3.64213	0.000270393	0.000509259
ENSG00000077279	DCX	protein_coding	0.242633	-1.56372	1.56372	0.398457	-3.92444	8.69301e-05	0.000166876
ENSG00000077312	SNRPA	protein_coding	1091.09	-0.228681	0.228681	0.0607966	-3.76141	0.00016896	0.000320869
ENSG00000077327	SPAG6	protein_coding	43.8657	3.97584	3.97584	0.231551	17.1705	4.41544e-66	1.99997e-65
ENSG00000077348	EXOSC5	protein_coding	196.247	0.53029	0.53029	0.0592441	8.95093	3.52492e-19	9.2945e-19
ENSG00000077380	DYNC1I2	protein_coding	985.099	0.942901	0.942901	0.0463154	20.3583	3.9227e-92	2.25993e-91
ENSG00000077420	APBB1IP	protein_coding	9229.58	-2.37096	2.37096	0.0757209	-31.3119	3.2174e-215	5.08069e-214
ENSG00000077454	LRCH4	protein_coding	5681.86	-2.05124	2.05124	0.0591554	-34.6755	1.84711e-263	4.25948e-262
ENSG00000077458	FAM76B	protein_coding	418.539	1.00238	1.00238	0.0629569	15.9217	4.48127e-57	1.86209e-56
ENSG00000077463	SIRT6	protein_coding	465.655	-1.58265	1.58265	0.0551884	-28.6773	7.32695e-181	8.80966e-180
ENSG00000077498	TYR	protein_coding	0.0896519	-1.55939	1.55939	0.889325	-1.75346	0.0795234	0.129069
ENSG00000077514	POLD3	protein_coding	477.715	0.281187	0.281187	0.0599483	4.69049	2.72546e-06	5.49806e-06
ENSG00000077522	ACTN2	protein_coding	82.1315	-6.62309	6.62309	0.221736	-29.8693	4.92939e-196	6.70365e-195
ENSG00000077549	CAPZB	protein_coding	8948.09	-2.05919	2.05919	0.0516614	-39.8594	0	0
ENSG00000077585	GPR137B	protein_coding	185.781	-1.32659	1.32659	0.084395	-15.7189	1.12335e-55	4.60756e-55
ENSG00000077616	NAALAD2	protein_coding	28.709	1.21517	1.21517	0.128188	9.47963	2.55187e-21	6.96123e-21
ENSG00000077684	JADE1	protein_coding	944.848	0.586755	0.586755	0.0492893	11.9043	1.12383e-32	3.57108e-32
ENSG00000077713	SLC25A43	protein_coding	173.62	1.41942	1.41942	0.0520562	27.2671	1.04201e-163	1.09403e-162
ENSG00000077721	UBE2A	protein_coding	1206.74	-0.671506	0.671506	0.0325221	-20.6477	1.02452e-94	6.03858e-94
ENSG00000077782	FGFR1	protein_coding	345.497	0.289524	0.289524	0.121751	2.37801	0.0174066	0.0298623
ENSG00000077800	FKBP6	protein_coding	1.29384	1.77354	1.77354	0.17118	10.3607	3.74176e-25	1.07821e-24
ENSG00000077935	SMC1B	protein_coding	11.2576	4.32272	4.32272	0.181707	23.7895	4.29022e-125	3.29033e-124
ENSG00000077942	FBLN1	protein_coding	65.2317	-1.86717	1.86717	0.163824	-11.3974	4.30571e-30	1.32464e-29
ENSG00000077943	ITGA8	protein_coding	14.8462	0.0340509	0.0340509	0.155743	0.218635	0.826934	0.841043
ENSG00000077984	CST7	protein_coding	21317.8	-4.83205	4.83205	0.115413	-41.8675	0	0
ENSG00000078018	MAP2	protein_coding	19.337	-2.7631	2.7631	0.146752	-18.8283	4.42439e-79	2.25422e-78
ENSG00000078043	PIAS2	protein_coding	487.838	1.50463	1.50463	0.0741154	20.3012	1.25576e-91	7.20442e-91
ENSG00000078053	AMPH	protein_coding	228.379	-2.65254	2.65254	0.181455	-14.6181	2.15206e-48	8.20052e-48
ENSG00000078061	ARAF	protein_coding	2713.83	-1.54807	1.54807	0.0470579	-32.8971	2.41427e-237	4.53996e-236
ENSG00000078070	MCCC1	protein_coding	282.334	1.76642	1.76642	0.0406373	43.468	0	0
ENSG00000078081	LAMP3	protein_coding	18.832	-1.37895	1.37895	0.140194	-9.83597	7.88071e-23	2.19921e-22
ENSG00000078098	FAP	protein_coding	3.05548	-1.83973	1.83973	0.192365	-9.56376	1.13552e-21	3.11565e-21
ENSG00000078114	NEBL	protein_coding	41.8401	-1.99017	1.99017	0.198146	-10.044	9.76556e-24	2.76096e-23
ENSG00000078124	ACER3	protein_coding	1049.08	-0.0704335	0.0704335	0.0941229	-0.748314	0.454271	0.626306
ENSG00000078140	UBE2K	protein_coding	1078.44	0.813898	0.813898	0.0428203	19.0073	1.4838e-80	7.6706e-80
ENSG00000078142	PIK3C3	protein_coding	911.354	0.52553	0.52553	0.0516988	10.1652	2.83465e-24	8.0744e-24
ENSG00000078177	N4BP2	protein_coding	453.107	3.55511	3.55511	0.0886944	40.0828	0	0
ENSG00000078237	TIGAR	protein_coding	144.675	-0.262483	0.262483	0.0668353	-3.92731	8.59027e-05	0.000164979
ENSG00000078246	TULP3	protein_coding	105.443	0.72439	0.72439	0.062251	11.6366	2.68504e-31	8.39094e-31
ENSG00000078269	SYNJ2	protein_coding	286.779	0.912702	0.912702	0.0880184	10.3694	3.41504e-25	9.84286e-25
ENSG00000078295	ADCY2	protein_coding	36.3691	3.80848	3.80848	0.230763	16.5039	3.44122e-61	1.49007e-60
ENSG00000078304	PPP2R5C	protein_coding	2677.04	-0.945096	0.945096	0.0369232	-25.5962	1.67985e-144	1.51181e-143
ENSG00000078319	PMS2P1	unprocessed_pseudogene	64.3581	1.0267	1.0267	0.0564898	18.1749	8.15319e-74	3.96039e-73
ENSG00000078328	RBFOX1	protein_coding	4.68215	-4.80015	4.80015	0.266351	-18.0219	1.31147e-72	6.3024e-72
ENSG00000078369	GNB1	protein_coding	8163.64	-0.858535	0.858535	0.0341966	-25.1058	4.29617e-139	3.6857e-138
ENSG00000078399	HOXA9	protein_coding	366.569	5.67892	5.67892	0.152567	37.2226	2.94298e-303	9.47719e-302
ENSG00000078401	EDN1	protein_coding	26.8793	-2.75609	2.75609	0.134672	-20.4652	4.39744e-93	2.55544e-92
ENSG00000078403	MLLT10	protein_coding	700.43	2.52203	2.52203	0.050384	50.0562	0	0
ENSG00000078487	ZCWPW1	protein_coding	116.643	-0.439396	0.439396	0.0545818	-8.05023	8.26397e-16	2.05731e-15
ENSG00000078549	ADCYAP1R1	protein_coding	3.29744	-4.50953	4.50953	0.234427	-19.2364	1.8352e-82	9.65008e-82
ENSG00000078579	FGF20	protein_coding	0.15707	0.283908	0.283908	0.558928	0.50795	0.611488	0.715423
ENSG00000078589	P2RY10	protein_coding	133.7	-1.10186	1.10186	0.123473	-8.92389	4.50206e-19	1.18501e-18
ENSG00000078596	ITM2A	protein_coding	819.094	1.48232	1.48232	0.129867	11.4142	3.55319e-30	1.09459e-29
ENSG00000078618	NRD1	protein_coding	6686.76	-1.6296	1.6296	0.0597963	-27.2526	1.54768e-163	1.62161e-162
ENSG00000078668	VDAC3	protein_coding	1077.55	0.469663	0.469663	0.0411358	11.4174	3.42407e-30	1.05487e-29
ENSG00000078674	PCM1	protein_coding	1981.01	1.82027	1.82027	0.0482688	37.7111	0	0
ENSG00000078687	TNRC6C	protein_coding	422.887	0.764177	0.764177	0.0601028	12.7145	4.91218e-37	1.64824e-36
ENSG00000078699	CBFA2T2	protein_coding	604.713	0.711306	0.711306	0.0574541	12.3804	3.33561e-35	1.09418e-34
ENSG00000078725	BRINP1	protein_coding	1.14937	-3.2738	3.2738	0.298288	-10.9753	5.02378e-28	1.50291e-27
ENSG00000078747	ITCH	protein_coding	1525.74	-0.378668	0.378668	0.0403925	-9.3747	6.93718e-21	1.87918e-20
ENSG00000078795	PKD2L2	protein_coding	5.78725	2.34546	2.34546	0.124388	18.8559	2.62754e-79	1.34182e-78
ENSG00000078804	TP53INP2	protein_coding	566.762	1.00263	1.00263	0.122675	8.17305	3.00689e-16	7.55108e-16
ENSG00000078808	SDF4	protein_coding	2173.05	-1.30541	1.30541	0.0375227	-34.7898	3.46379e-265	8.13142e-264
ENSG00000078814	MYH7B	protein_coding	28.1441	1.02128	1.02128	0.0925303	11.0373	2.52633e-28	7.58898e-28
ENSG00000078898	BPIFB2	protein_coding	1.28518	-4.19166	4.19166	0.369002	-11.3594	6.65808e-30	2.04327e-29
ENSG00000078900	TP73	protein_coding	30.3046	1.54797	1.54797	0.14149	10.9405	7.37961e-28	2.20171e-27
ENSG00000078902	TOLLIP	protein_coding	1690.84	-1.87888	1.87888	0.0620956	-30.2579	4.10851e-201	5.84035e-200
ENSG00000078967	UBE2D4	protein_coding	175.706	0.877771	0.877771	0.0496236	17.6886	5.13732e-70	2.4147e-69
ENSG00000079101	CLUL1	protein_coding	0.977083	1.16464	1.16464	0.218639	5.32675	9.99858e-08	2.10164e-07
ENSG00000079102	RUNX1T1	protein_coding	6.9057	0.569122	0.569122	0.216207	2.6323	0.0084808	0.0148358
ENSG00000079112	CDH17	protein_coding	1.04631	-2.57924	2.57924	0.2552	-10.1067	5.15704e-24	1.46372e-23
ENSG00000079134	THOC1	protein_coding	445.892	1.82702	1.82702	0.052576	34.7501	1.38337e-264	3.22669e-263
ENSG00000079150	FKBP7	protein_coding	37.7491	3.5721	3.5721	0.0842099	42.4191	0	0
ENSG00000079156	OSBPL6	protein_coding	18.5827	0.093431	0.093431	0.169619	0.550828	0.581752	0.715423
ENSG00000079215	SLC1A3	protein_coding	293.159	-0.202787	0.202787	0.14232	-1.42487	0.154196	0.241366
ENSG00000079246	XRCC5	protein_coding	5629.77	-0.394191	0.394191	0.041277	-9.54989	1.29834e-21	3.55777e-21
ENSG00000079257	LXN	protein_coding	136.222	1.36414	1.36414	0.103382	13.1951	9.36239e-40	3.24512e-39
ENSG00000079263	SP140	protein_coding	534.692	-2.17905	2.17905	0.0933919	-23.3324	2.08115e-120	1.53388e-119
ENSG00000079277	MKNK1	protein_coding	7055.13	-3.11018	3.11018	0.094885	-32.7784	1.19516e-235	2.20987e-234
ENSG00000079308	TNS1	protein_coding	2291.79	-2.04152	2.04152	0.126104	-16.1892	6.01182e-59	2.54656e-58
ENSG00000079313	REXO1	protein_coding	839.353	-0.0988582	0.0988582	0.0487799	-2.02662	0.0427014	0.0710614
ENSG00000079332	SAR1A	protein_coding	1377.05	-0.743238	0.743238	0.0312292	-23.7994	3.38713e-125	2.60046e-124
ENSG00000079335	CDC14A	protein_coding	306.847	1.74128	1.74128	0.073971	23.5401	1.58621e-122	1.18944e-121
ENSG00000079337	RAPGEF3	protein_coding	120.112	1.15606	1.15606	0.0926613	12.4762	1.00654e-35	3.3206e-35
ENSG00000079385	CEACAM1	protein_coding	2072.7	-4.36695	4.36695	0.127825	-34.1636	8.39723e-256	1.8294e-254
ENSG00000079387	SENP1	protein_coding	336.383	0.832372	0.832372	0.0408053	20.3986	1.71921e-92	9.93279e-92
ENSG00000079393	DUSP13	protein_coding	113.367	-8.09198	8.09198	0.167393	-48.3412	0	0
ENSG00000079432	CIC	protein_coding	3852.78	-1.10556	1.10556	0.0596076	-18.5472	8.58535e-77	4.27988e-76
ENSG00000079435	LIPE	protein_coding	124.964	-0.489289	0.489289	0.0769075	-6.36205	1.99082e-10	4.46869e-10
ENSG00000079459	FDFT1	protein_coding	2349.54	-0.568516	0.568516	0.0407832	-13.94	3.62049e-44	1.31656e-43
ENSG00000079462	PAFAH1B3	protein_coding	181.549	-0.525835	0.525835	0.0628609	-8.36506	6.00828e-17	1.52808e-16
ENSG00000079482	OPHN1	protein_coding	45.8849	2.51332	2.51332	0.0988891	25.4155	1.69846e-142	1.50328e-141
ENSG00000079557	AFM	protein_coding	3.03403	-5.40981	5.40981	0.439074	-12.321	6.98663e-35	2.28241e-34
ENSG00000079616	KIF22	protein_coding	856.447	-0.0594525	0.0594525	0.0814949	-0.729525	0.465681	0.637902
ENSG00000079689	SCGN	protein_coding	0.918852	-2.3251	2.3251	0.332396	-6.99498	2.65291e-12	6.19324e-12
ENSG00000079691	LRRC16A	protein_coding	55.3758	1.15188	1.15188	0.104073	11.068	1.79337e-28	5.399e-28
ENSG00000079739	PGM1	protein_coding	1146.06	-1.76144	1.76144	0.071588	-24.6053	1.10966e-133	9.08891e-133
ENSG00000079785	DDX1	protein_coding	631.139	1.41838	1.41838	0.0474603	29.8855	3.03479e-196	4.13486e-195
ENSG00000079805	DNM2	protein_coding	9898.36	-1.74227	1.74227	0.0413392	-42.1457	0	0
ENSG00000079819	EPB41L2	protein_coding	346.174	2.13802	2.13802	0.104414	20.4763	3.5039e-93	2.03735e-92
ENSG00000079841	RIMS1	protein_coding	2.84352	-0.609199	0.609199	0.27252	-2.23543	0.0253894	0.043062
ENSG00000079931	MOXD1	protein_coding	10.5236	-0.576256	0.576256	0.120944	-4.76466	1.89171e-06	3.83471e-06
ENSG00000079950	STX7	protein_coding	1795.89	-0.23859	0.23859	0.0697811	-3.41913	0.000628228	0.00116648
ENSG00000079974	RABL2B	protein_coding	429.613	0.170521	0.170521	0.0532978	3.1994	0.00137716	0.00251874
ENSG00000079999	KEAP1	protein_coding	751.369	0.103793	0.103793	0.037391	2.77587	0.00550543	0.00974619
ENSG00000080007	DDX43	protein_coding	12.4551	0.560564	0.560564	0.138294	4.05344	5.04709e-05	9.77283e-05
ENSG00000080031	PTPRH	protein_coding	11.5931	1.25763	1.25763	0.183538	6.85217	7.27393e-12	1.6835e-11
ENSG00000080166	DCT	protein_coding	2.25492	-0.149832	0.149832	0.148684	-1.00772	0.313587	0.462477
ENSG00000080189	SLC35C2	protein_coding	1335	-0.85216	0.85216	0.0382011	-22.3072	3.14258e-110	2.12097e-109
ENSG00000080200	CRYBG3	protein_coding	188.795	2.77663	2.77663	0.102477	27.0952	1.12198e-161	1.15581e-160
ENSG00000080224	EPHA6	protein_coding	0.197752	-1.13871	1.13871	0.405675	-2.80697	0.00500106	0.00887681
ENSG00000080293	SCTR	protein_coding	0.37787	-0.692515	0.692515	0.350871	-1.9737	0.0484155	0.0801977
ENSG00000080298	RFX3	protein_coding	363.325	0.285995	0.285995	0.0654594	4.36905	1.24789e-05	2.46648e-05
ENSG00000080345	RIF1	protein_coding	1060.59	2.81974	2.81974	0.0632992	44.5461	0	0
ENSG00000080371	RAB21	protein_coding	1147.39	-0.215411	0.215411	0.0503327	-4.27974	1.87112e-05	3.67844e-05
ENSG00000080493	SLC4A4	protein_coding	41.6987	-0.270121	0.270121	0.170002	-1.58893	0.112075	0.178719
ENSG00000080503	SMARCA2	protein_coding	1837.48	1.08508	1.08508	0.0446856	24.2825	2.99835e-130	2.39341e-129
ENSG00000080511	RDH8	protein_coding	0.0660115	-1.52537	1.52537	1.14288	-1.33467	0.181985	0.281889
ENSG00000080546	SESN1	protein_coding	545.106	0.68046	0.68046	0.0685399	9.92795	3.14668e-23	8.83795e-23
ENSG00000080561	MID2	protein_coding	21.465	-0.889423	0.889423	0.144247	-6.16598	7.00476e-10	1.55475e-09
ENSG00000080572	PIH1D3	protein_coding	0.0580977	-1.37334	1.37334	1.4444	-0.950801	0.341705	0.49828
ENSG00000080573	COL5A3	protein_coding	63.0682	-2.22404	2.22404	0.141481	-15.7197	1.10915e-55	4.5497e-55
ENSG00000080603	SRCAP	protein_coding	2370.78	1.39371	1.39371	0.0513815	27.1247	5.03134e-162	5.19776e-161
ENSG00000080608	KIAA0020	protein_coding	271.903	1.83218	1.83218	0.056219	32.5901	5.66145e-233	1.02373e-231
ENSG00000080618	CPB2	protein_coding	8.87462	-1.70981	1.70981	0.252074	-6.78298	1.1772e-11	2.71231e-11
ENSG00000080644	CHRNA3	protein_coding	2.51168	2.11823	2.11823	0.202554	10.4576	1.35269e-25	3.91896e-25
ENSG00000080709	KCNN2	protein_coding	1.49453	1.28715	1.28715	0.33744	3.81444	0.00013649	0.000259973
ENSG00000080802	CNOT4	protein_coding	367.858	0.957657	0.957657	0.0405499	23.6167	2.59386e-123	1.95686e-122
ENSG00000080815	PSEN1	protein_coding	2777.09	-0.886349	0.886349	0.0615307	-14.405	4.81293e-47	1.80744e-46
ENSG00000080819	CPOX	protein_coding	317.353	0.836899	0.836899	0.0919718	9.09951	9.07367e-20	2.41559e-19
ENSG00000080822	CLDND1	protein_coding	995.685	-0.398949	0.398949	0.0495407	-8.05294	8.08258e-16	2.01275e-15
ENSG00000080823	MOK	protein_coding	56.7034	1.76928	1.76928	0.0955957	18.5079	1.78191e-76	8.86212e-76
ENSG00000080824	HSP90AA1	protein_coding	16075.7	-0.373242	0.373242	0.119671	-3.11889	0.00181534	0.00330031
ENSG00000080839	RBL1	protein_coding	293.137	2.63224	2.63224	0.0654063	40.2444	0	0
ENSG00000080845	DLGAP4	protein_coding	1371.89	-1.19408	1.19408	0.0455995	-26.1862	3.81397e-151	3.61141e-150
ENSG00000080854	IGSF9B	protein_coding	35.4885	0.709795	0.709795	0.145586	4.87544	1.08564e-06	2.216e-06
ENSG00000080910	CFHR2	protein_coding	1.48838	-4.49787	4.49787	0.449678	-10.0024	1.48739e-23	4.19657e-23
ENSG00000080947	CROCCP3	transcribed_unprocessed_pseudogene	108.33	1.29361	1.29361	0.0594127	21.7733	4.15751e-105	2.69095e-104
ENSG00000080986	NDC80	protein_coding	120.174	1.60643	1.60643	0.0964597	16.6539	2.83448e-62	1.24098e-61
ENSG00000081014	AP4E1	protein_coding	247.37	1.38488	1.38488	0.0479506	28.8813	2.04885e-183	2.52741e-182
ENSG00000081019	RSBN1	protein_coding	998.775	-0.678022	0.678022	0.0637017	-10.6437	1.86564e-26	5.46453e-26
ENSG00000081026	MAGI3	protein_coding	60.6669	0.727745	0.727745	0.108508	6.70685	1.98877e-11	4.56135e-11
ENSG00000081041	CXCL2	protein_coding	86.205	1.76723	1.76723	0.182273	9.69549	3.15116e-22	8.7167e-22
ENSG00000081051	AFP	protein_coding	0.210981	-1.49991	1.49991	0.693893	-2.16158	0.0306505	0.051675
ENSG00000081052	COL4A4	protein_coding	30.5884	0.632568	0.632568	0.0893343	7.0809	1.43221e-12	3.35861e-12
ENSG00000081059	TCF7	protein_coding	1587.2	-1.92522	1.92522	0.107592	-17.8937	1.32057e-71	6.28435e-71
ENSG00000081087	OSTM1	protein_coding	646.961	-0.472665	0.472665	0.0703841	-6.71551	1.87413e-11	4.30171e-11
ENSG00000081138	CDH7	protein_coding	0.703786	0.603607	0.603607	0.308216	1.95839	0.0501846	0.0830362
ENSG00000081148	IMPG2	protein_coding	19.656	1.4686	1.4686	0.116337	12.6237	1.56398e-36	5.21546e-36
ENSG00000081154	PCNP	protein_coding	1080.15	0.626132	0.626132	0.0494159	12.6707	8.5994e-37	2.87654e-36
ENSG00000081177	EXD2	protein_coding	140.571	1.97881	1.97881	0.0622349	31.7958	7.40908e-222	1.22796e-220
ENSG00000081181	ARG2	protein_coding	55.5908	-1.21261	1.21261	0.135077	-8.97717	2.77816e-19	7.33647e-19
ENSG00000081189	MEF2C	protein_coding	920.767	2.5236	2.5236	0.07831	32.2258	7.69205e-228	1.33536e-226
ENSG00000081237	PTPRC	protein_coding	22678.2	-1.88132	1.88132	0.0690796	-27.234	2.56854e-163	2.68735e-162
ENSG00000081248	CACNA1S	protein_coding	8.20511	-6.59081	6.59081	0.31238	-21.0987	8.1753e-99	4.99517e-98
ENSG00000081277	PKP1	protein_coding	21.2483	-6.20236	6.20236	0.198837	-31.1932	1.31784e-213	2.0486e-212
ENSG00000081307	UBA5	protein_coding	306.44	1.67687	1.67687	0.0535697	31.3026	4.30104e-215	6.78979e-214
ENSG00000081320	STK17B	protein_coding	5442.59	-1.19855	1.19855	0.0705653	-16.985	1.05979e-64	4.74785e-64
ENSG00000081377	CDC14B	protein_coding	77.5619	-1.22415	1.22415	0.106201	-11.5267	9.68211e-31	3.00559e-30
ENSG00000081386	ZNF510	protein_coding	178.816	2.1399	2.1399	0.0583397	36.6801	1.51796e-294	4.54835e-293
ENSG00000081479	LRP2	protein_coding	4.2715	1.1071	1.1071	0.196504	5.63398	1.76096e-08	3.78002e-08
ENSG00000081665	ZNF506	protein_coding	495.164	1.45559	1.45559	0.0550649	26.4341	5.55182e-154	5.39665e-153
ENSG00000081692	JMJD4	protein_coding	220.226	-0.160447	0.160447	0.0485246	-3.30652	0.00094463	0.00174028
ENSG00000081721	DUSP12	protein_coding	148.662	0.473056	0.473056	0.0341168	13.8658	1.0211e-43	3.69254e-43
ENSG00000081760	AACS	protein_coding	225.161	0.535804	0.535804	0.0520639	10.2913	7.71485e-25	2.21479e-24
ENSG00000081791	KIAA0141	protein_coding	1290.97	0.0481414	0.0481414	0.0346551	1.38916	0.164784	0.256936
ENSG00000081800	SLC13A1	protein_coding	0.0276335	-1.38611	1.38611	1.9542	-0.7093	0.478138	0.650029
ENSG00000081803	CADPS2	protein_coding	7.01932	-0.345343	0.345343	0.160294	-2.15443	0.0312062	0.0525717
ENSG00000081818	PCDHB4	protein_coding	1.94848	1.64312	1.64312	0.256534	6.40509	1.50279e-10	3.38041e-10
ENSG00000081842	PCDHA6	protein_coding	0.430593	0.235182	0.235182	0.474928	0.495194	0.620463	0.715423
ENSG00000081853	PCDHGA2	protein_coding	4.95077	3.23839	3.23839	0.197755	16.3758	2.8484e-60	1.22214e-59
ENSG00000081870	HSPB11	protein_coding	165.878	1.8978	1.8978	0.0538392	35.2494	3.50979e-272	8.7014e-271
ENSG00000081913	PHLPP1	protein_coding	471.391	1.05734	1.05734	0.0704727	15.0036	6.95794e-51	2.72319e-50
ENSG00000081923	ATP8B1	protein_coding	58.9716	3.8447	3.8447	0.109102	35.2395	4.97627e-272	1.23131e-270
ENSG00000081985	IL12RB2	protein_coding	148.945	0.883789	0.883789	0.184936	4.77889	1.76263e-06	3.57475e-06
ENSG00000082014	SMARCD3	protein_coding	1422.33	-3.00004	3.00004	0.101839	-29.4588	9.71607e-191	1.26645e-189
ENSG00000082068	WDR70	protein_coding	351.316	0.933087	0.933087	0.0338114	27.5968	1.21562e-167	1.31514e-166
ENSG00000082074	FYB	protein_coding	6361.82	-1.24175	1.24175	0.0801085	-15.5009	3.4217e-54	1.38293e-53
ENSG00000082126	MPP4	protein_coding	0.823297	1.14066	1.14066	0.186168	6.12706	8.95186e-10	1.98329e-09
ENSG00000082146	STRADB	protein_coding	3363.03	-3.1508	3.1508	0.118811	-26.5194	5.79256e-155	5.66205e-154
ENSG00000082153	BZW1	protein_coding	2455.57	0.302252	0.302252	0.0450646	6.70707	1.98572e-11	4.55456e-11
ENSG00000082175	PGR	protein_coding	1.92222	-1.95361	1.95361	0.208869	-9.35326	8.4985e-21	2.2987e-20
ENSG00000082196	C1QTNF3	protein_coding	69.2022	2.27229	2.27229	0.0812892	27.9532	6.0297e-172	6.73843e-171
ENSG00000082212	ME2	protein_coding	1360.98	0.325225	0.325225	0.052016	6.25239	4.04206e-10	9.01806e-10
ENSG00000082213	C5orf22	protein_coding	269.472	0.945969	0.945969	0.0419666	22.541	1.64602e-112	1.13257e-111
ENSG00000082258	CCNT2	protein_coding	804.214	1.1458	1.1458	0.0688298	16.6469	3.18712e-62	1.39465e-61
ENSG00000082269	FAM135A	protein_coding	156.01	3.32307	3.32307	0.0796552	41.7181	0	0
ENSG00000082293	COL19A1	protein_coding	14.9011	-0.0327218	0.0327218	0.150894	-0.216852	0.828323	0.842355
ENSG00000082397	EPB41L3	protein_coding	438.654	-1.1033	1.1033	0.157638	-6.99896	2.57874e-12	6.02121e-12
ENSG00000082438	COBLL1	protein_coding	190.886	2.6264	2.6264	0.128032	20.5137	1.62605e-93	9.4905e-93
ENSG00000082458	DLG3	protein_coding	103.174	-1.76885	1.76885	0.125739	-14.0676	6.00578e-45	2.20556e-44
ENSG00000082482	KCNK2	protein_coding	1.01956	-3.37173	3.37173	0.301871	-11.1694	5.7543e-29	1.74444e-28
ENSG00000082497	SERTAD4	protein_coding	1.59727	0.521446	0.521446	0.244201	2.13532	0.0327353	0.0550419
ENSG00000082512	TRAF5	protein_coding	587.09	0.776186	0.776186	0.0923822	8.4019	4.39317e-17	1.12006e-16
ENSG00000082515	MRPL22	protein_coding	141.634	0.728655	0.728655	0.0605594	12.0321	2.41031e-33	7.72125e-33
ENSG00000082516	GEMIN5	protein_coding	264.723	1.701	1.701	0.0544563	31.2362	3.44215e-214	5.38709e-213
ENSG00000082556	OPRK1	protein_coding	0.769689	2.68016	2.68016	0.411798	6.50842	7.59433e-11	1.71923e-10
ENSG00000082641	NFE2L1	protein_coding	1865.28	-0.354389	0.354389	0.0353696	-10.0196	1.25032e-23	3.53045e-23
ENSG00000082684	SEMA5B	protein_coding	1.1973	0.877239	0.877239	0.243998	3.59527	0.00032406	0.00060862
ENSG00000082701	GSK3B	protein_coding	1327.83	0.0120244	0.0120244	0.0645407	0.186307	0.852204	0.864358
ENSG00000082781	ITGB5	protein_coding	309.558	-2.24969	2.24969	0.118432	-18.9957	1.85158e-80	9.56218e-80
ENSG00000082805	ERC1	protein_coding	530.775	2.19974	2.19974	0.0474529	46.3562	0	0
ENSG00000082898	XPO1	protein_coding	2759.67	1.7003	1.7003	0.059781	28.4422	6.0844e-178	7.15659e-177
ENSG00000082929	LINC01587	processed_transcript	0.136635	0.229582	0.229582	0.617408	0.371849	0.710006	0.733028
ENSG00000082996	RNF13	protein_coding	2211.38	-2.02307	2.02307	0.0749638	-26.9874	2.08011e-160	2.1209e-159
ENSG00000083067	TRPM3	protein_coding	1.89858	-0.557431	0.557431	0.218644	-2.54949	0.010788	0.0187628
ENSG00000083093	PALB2	protein_coding	152.361	2.04362	2.04362	0.0510794	40.0087	0	0
ENSG00000083097	DOPEY1	protein_coding	391.901	1.89821	1.89821	0.0568271	33.4033	1.22746e-244	2.44091e-243
ENSG00000083099	LYRM2	protein_coding	263.683	1.38165	1.38165	0.0471075	29.3298	4.32821e-189	5.55759e-188
ENSG00000083123	BCKDHB	protein_coding	132.666	2.22058	2.22058	0.0789145	28.139	3.26498e-174	3.71072e-173
ENSG00000083168	KAT6A	protein_coding	3553.14	-0.480874	0.480874	0.067126	-7.16376	7.84955e-13	1.85024e-12
ENSG00000083223	ZCCHC6	protein_coding	2025.61	-1.12269	1.12269	0.0642959	-17.4613	2.82496e-68	1.30692e-67
ENSG00000083290	ULK2	protein_coding	230.179	0.745014	0.745014	0.0743495	10.0204	1.23951e-23	3.50012e-23
ENSG00000083307	GRHL2	protein_coding	2.20382	0.555809	0.555809	0.172109	3.22941	0.00124047	0.00227298
ENSG00000083312	TNPO1	protein_coding	1598.19	0.627897	0.627897	0.0652934	9.61655	6.80767e-22	1.87344e-21
ENSG00000083444	PLOD1	protein_coding	2096.73	-1.81536	1.81536	0.0727087	-24.9676	1.37572e-137	1.16432e-136
ENSG00000083454	P2RX5	protein_coding	591.824	-1.21671	1.21671	0.0970537	-12.5364	4.71816e-36	1.56211e-35
ENSG00000083457	ITGAE	protein_coding	249.448	0.67067	0.67067	0.0661615	10.1369	3.79075e-24	1.07779e-23
ENSG00000083520	DIS3	protein_coding	609.298	1.65505	1.65505	0.0538551	30.7315	2.15948e-207	3.20506e-206
ENSG00000083535	PIBF1	protein_coding	189.188	2.16603	2.16603	0.0665583	32.5434	2.60004e-232	4.66997e-231
ENSG00000083544	TDRD3	protein_coding	177.704	1.16339	1.16339	0.0489737	23.7554	9.65505e-125	7.37701e-124
ENSG00000083622	AC000111.6	antisense	0	NA	NA	NA	NA	NA	NA
ENSG00000083635	NUFIP1	protein_coding	70.7837	1.75191	1.75191	0.0503837	34.7713	6.61119e-265	1.54559e-263
ENSG00000083642	PDS5B	protein_coding	786.888	1.06562	1.06562	0.0549843	19.3805	1.1268e-83	5.9914e-83
ENSG00000083720	OXCT1	protein_coding	232.613	1.12674	1.12674	0.0788239	14.2944	2.37185e-46	8.8309e-46
ENSG00000083750	RRAGB	protein_coding	149.585	1.35757	1.35757	0.0511893	26.5205	5.6241e-155	5.50057e-154
ENSG00000083782	EPYC	protein_coding	0.140437	-0.388225	0.388225	0.786949	-0.493329	0.62178	0.715423
ENSG00000083799	CYLD	protein_coding	2104.07	-0.429644	0.429644	0.0428342	-10.0304	1.12076e-23	3.1662e-23
ENSG00000083807	SLC27A5	protein_coding	66.309	1.07338	1.07338	0.0598617	17.9311	6.74581e-72	3.22106e-71
ENSG00000083812	ZNF324	protein_coding	226.073	0.830758	0.830758	0.0449927	18.4643	4.00118e-76	1.98393e-75
ENSG00000083814	ZNF671	protein_coding	260.79	0.383132	0.383132	0.0563382	6.80057	1.04206e-11	2.40411e-11
ENSG00000083817	ZNF416	protein_coding	47.3486	0.646606	0.646606	0.0653252	9.89827	4.23554e-23	1.18726e-22
ENSG00000083828	ZNF586	protein_coding	491.266	-0.599806	0.599806	0.0554912	-10.809	3.11907e-27	9.22675e-27
ENSG00000083838	ZNF446	protein_coding	206.498	-0.290353	0.290353	0.0495711	-5.85731	4.70425e-09	1.02359e-08
ENSG00000083844	ZNF264	protein_coding	530.886	1.95401	1.95401	0.0615516	31.7458	3.62824e-221	5.98989e-220
ENSG00000083845	RPS5	protein_coding	8876.07	-0.34297	0.34297	0.0649836	-5.27779	1.30749e-07	2.73886e-07
ENSG00000083857	FAT1	protein_coding	30.1568	1.90965	1.90965	0.191753	9.95891	2.3057e-23	6.48811e-23
ENSG00000083896	YTHDC1	protein_coding	1517.03	-0.0704503	0.0704503	0.0393562	-1.79007	0.0734424	0.119573
ENSG00000083937	CHMP2B	protein_coding	657.508	-1.13306	1.13306	0.0624509	-18.1432	1.45401e-73	7.04195e-73
ENSG00000084070	SMAP2	protein_coding	28614.5	-3.66698	3.66698	0.0961113	-38.1534	0	0
ENSG00000084072	PPIE	protein_coding	556.672	-0.402504	0.402504	0.0546927	-7.35937	1.84774e-13	4.41058e-13
ENSG00000084073	ZMPSTE24	protein_coding	735.569	-0.511132	0.511132	0.0864166	-5.91474	3.32399e-09	7.2596e-09
ENSG00000084090	STARD7	protein_coding	1642.9	0.829679	0.829679	0.0335878	24.7018	1.02247e-134	8.45238e-134
ENSG00000084092	NOA1	protein_coding	461.353	0.754211	0.754211	0.0328866	22.9337	2.14346e-116	1.51967e-115
ENSG00000084093	REST	protein_coding	904.719	2.05018	2.05018	0.0579336	35.3885	2.56639e-274	6.48266e-273
ENSG00000084110	HAL	protein_coding	2094.37	-2.30039	2.30039	0.123121	-18.684	6.67776e-78	3.36522e-77
ENSG00000084112	SSH1	protein_coding	1765.54	-0.741576	0.741576	0.0741036	-10.0073	1.4157e-23	3.99497e-23
ENSG00000084207	GSTP1	protein_coding	2933.12	-0.536115	0.536115	0.0698635	-7.67376	1.67033e-14	4.06221e-14
ENSG00000084234	APLP2	protein_coding	14624.8	-0.335393	0.335393	0.0596379	-5.62383	1.86767e-08	4.00705e-08
ENSG00000084444	KIAA1467	protein_coding	124.174	1.56301	1.56301	0.0707812	22.0823	4.67596e-108	3.10315e-107
ENSG00000084453	SLCO1A2	protein_coding	2.53341	-3.33528	3.33528	0.259833	-12.8362	1.02741e-37	3.47767e-37
ENSG00000084463	WBP11	protein_coding	1157.12	0.439784	0.439784	0.046865	9.38406	6.34787e-21	1.72028e-20
ENSG00000084623	EIF3I	protein_coding	1691.52	-0.611841	0.611841	0.0453812	-13.4823	1.98925e-41	7.03208e-41
ENSG00000084628	NKAIN1	protein_coding	1.718	-0.00484706	0.00484706	0.272086	-0.0178144	0.985787	0.987029
ENSG00000084636	COL16A1	protein_coding	18.9684	-1.30095	1.30095	0.142399	-9.13591	6.4859e-20	1.73066e-19
ENSG00000084652	TXLNA	protein_coding	973.714	0.670514	0.670514	0.0312116	21.4828	2.25422e-102	1.42018e-101
ENSG00000084674	APOB	protein_coding	15.082	-1.6386	1.6386	0.24543	-6.67643	2.44834e-11	5.60327e-11
ENSG00000084676	NCOA1	protein_coding	2327.75	-0.304687	0.304687	0.0527362	-5.77757	7.57884e-09	1.64133e-08
ENSG00000084693	AGBL5	protein_coding	287.348	0.55486	0.55486	0.0480268	11.5531	7.11759e-31	2.21314e-30
ENSG00000084710	EFR3B	protein_coding	21.4165	1.92212	1.92212	0.131789	14.5848	3.50773e-48	1.33314e-47
ENSG00000084731	KIF3C	protein_coding	405.852	-1.26064	1.26064	0.0942712	-13.3725	8.75898e-41	3.07326e-40
ENSG00000084733	RAB10	protein_coding	2619.14	-0.282701	0.282701	0.0707784	-3.99416	6.49232e-05	0.000125264
ENSG00000084734	GCKR	protein_coding	8.26631	-3.92786	3.92786	0.214223	-18.3354	4.31827e-75	2.11986e-74
ENSG00000084754	HADHA	protein_coding	4361.32	-0.459308	0.459308	0.0412817	-11.1262	9.35547e-29	2.82705e-28
ENSG00000084764	MAPRE3	protein_coding	235.199	-2.78536	2.78536	0.0819375	-33.9937	2.75612e-253	5.88095e-252
ENSG00000084774	CAD	protein_coding	966.814	1.99046	1.99046	0.0531064	37.4807	1.90191e-307	6.34569e-306
ENSG00000085063	CD59	protein_coding	2552.67	-2.50904	2.50904	0.124374	-20.1734	1.677e-90	9.5223e-90
ENSG00000085117	CD82	protein_coding	4097.42	-2.05137	2.05137	0.0905639	-22.651	1.36236e-113	9.44807e-113
ENSG00000085185	BCORL1	protein_coding	714.819	0.0818051	0.0818051	0.0594886	1.37514	0.169089	0.263205
ENSG00000085224	ATRX	protein_coding	1721.37	2.406	2.406	0.0629083	38.2461	0	0
ENSG00000085231	AK6	protein_coding	105.609	2.16282	2.16282	0.0616102	35.1049	5.68179e-270	1.37838e-268
ENSG00000085265	FCN1	protein_coding	18147.1	-2.79386	2.79386	0.134262	-20.809	3.586e-96	2.14065e-95
ENSG00000085274	MYNN	protein_coding	331.015	0.443185	0.443185	0.0596287	7.43241	1.06634e-13	2.55893e-13
ENSG00000085276	MECOM	protein_coding	17.3554	2.4914	2.4914	0.225609	11.043	2.36974e-28	7.1228e-28
ENSG00000085365	SCAMP1	protein_coding	382.119	1.55464	1.55464	0.0628907	24.7197	6.56393e-135	5.43499e-134
ENSG00000085377	PREP	protein_coding	577.222	0.372978	0.372978	0.0350412	10.644	1.85972e-26	5.44748e-26
ENSG00000085382	HACE1	protein_coding	159.415	2.6459	2.6459	0.0790089	33.4886	7.06151e-246	1.41866e-244
ENSG00000085415	SEH1L	protein_coding	451.674	2.27235	2.27235	0.0440501	51.5857	0	0
ENSG00000085433	WDR47	protein_coding	296.717	0.509054	0.509054	0.0520635	9.77757	1.40544e-22	3.90789e-22
ENSG00000085449	WDFY1	protein_coding	813.345	1.14355	1.14355	0.0651021	17.5655	4.52563e-69	2.10886e-68
ENSG00000085465	OVGP1	protein_coding	62.3419	-1.1489	1.1489	0.0896742	-12.812	1.40498e-37	4.75035e-37
ENSG00000085491	SLC25A24	protein_coding	522.221	0.911861	0.911861	0.0973629	9.36559	7.56275e-21	2.04701e-20
ENSG00000085511	MAP3K4	protein_coding	426.767	1.14041	1.14041	0.0450622	25.3075	2.63987e-141	2.31315e-140
ENSG00000085514	PILRA	protein_coding	3094.88	-3.23405	3.23405	0.0984548	-32.848	1.21517e-236	2.26831e-235
ENSG00000085552	IGSF9	protein_coding	9.80393	0.213784	0.213784	0.160822	1.32932	0.183742	0.284455
ENSG00000085563	ABCB1	protein_coding	177.767	0.808172	0.808172	0.140029	5.77145	7.85927e-09	1.70141e-08
ENSG00000085644	ZNF213	protein_coding	522.524	-1.06356	1.06356	0.0709169	-14.9973	7.64495e-51	2.99046e-50
ENSG00000085662	AKR1B1	protein_coding	781.883	-0.994888	0.994888	0.0707455	-14.0629	6.41942e-45	2.35678e-44
ENSG00000085719	CPNE3	protein_coding	1285.23	-0.198531	0.198531	0.0711332	-2.79098	0.00525489	0.00931727
ENSG00000085721	RRN3	protein_coding	422.733	1.59036	1.59036	0.0631536	25.1824	6.24841e-140	5.40707e-139
ENSG00000085733	CTTN	protein_coding	250.798	-2.47767	2.47767	0.128483	-19.284	7.32351e-83	3.86613e-82
ENSG00000085741	WNT11	protein_coding	20.5821	-1.47332	1.47332	0.120203	-12.2569	1.54242e-34	5.02041e-34
ENSG00000085760	MTIF2	protein_coding	291.804	1.2421	1.2421	0.0353698	35.1176	3.62598e-270	8.81749e-269
ENSG00000085788	DDHD2	protein_coding	460.156	1.75413	1.75413	0.0619843	28.2996	3.49924e-176	4.0586e-175
ENSG00000085831	TTC39A	protein_coding	30.9719	-0.00949212	0.00949212	0.110374	-0.0859996	0.931467	0.937273
ENSG00000085832	EPS15	protein_coding	1862.52	0.82039	0.82039	0.0453588	18.0867	4.05872e-73	1.95897e-72
ENSG00000085840	ORC1	protein_coding	179.841	1.99253	1.99253	0.11128	17.9055	1.06747e-71	5.08654e-71
ENSG00000085871	MGST2	protein_coding	344.935	0.494691	0.494691	0.0727815	6.79694	1.06868e-11	2.46486e-11
ENSG00000085872	CHERP	protein_coding	771.845	0.534051	0.534051	0.0401515	13.3009	2.28637e-40	7.98469e-40
ENSG00000085978	ATG16L1	protein_coding	558.886	-0.583124	0.583124	0.0439599	-13.2649	3.69794e-40	1.28825e-39
ENSG00000085982	USP40	protein_coding	302.339	1.65616	1.65616	0.0509054	32.534	3.52056e-232	6.31663e-231
ENSG00000085998	POMGNT1	protein_coding	368.345	0.556436	0.556436	0.0512488	10.8576	1.83595e-27	5.44594e-27
ENSG00000085999	RAD54L	protein_coding	116.116	2.28977	2.28977	0.136531	16.771	3.97581e-63	1.75549e-62
ENSG00000086015	MAST2	protein_coding	554.713	0.161498	0.161498	0.0585812	2.75683	0.00583654	0.0103187
ENSG00000086061	DNAJA1	protein_coding	2673.3	-0.458939	0.458939	0.0663906	-6.91271	4.75482e-12	1.10464e-11
ENSG00000086062	B4GALT1	protein_coding	3188.19	-1.47212	1.47212	0.054	-27.2616	1.21252e-163	1.27175e-162
ENSG00000086065	CHMP5	protein_coding	597.33	-0.298041	0.298041	0.080375	-3.70813	0.000208796	0.000395061
ENSG00000086102	NFX1	protein_coding	755.864	1.09044	1.09044	0.038014	28.6853	5.82604e-181	7.01165e-180
ENSG00000086159	AQP6	protein_coding	1.63231	2.93859	2.93859	0.232371	12.6461	1.17511e-36	3.92253e-36
ENSG00000086189	DIMT1	protein_coding	347.193	1.74817	1.74817	0.0478462	36.5372	2.84485e-292	8.35672e-291
ENSG00000086200	IPO11	protein_coding	326.434	0.917217	0.917217	0.095215	9.63312	5.79452e-22	1.59653e-21
ENSG00000086205	FOLH1	protein_coding	3.68806	2.06676	2.06676	0.284941	7.25332	4.06689e-13	9.6425e-13
ENSG00000086232	EIF2AK1	protein_coding	4476.64	-1.31464	1.31464	0.0764687	-17.1918	3.05788e-66	1.38803e-65
ENSG00000086288	NME8	protein_coding	132.665	-2.07699	2.07699	0.106118	-19.5725	2.65315e-85	1.4361e-84
ENSG00000086289	EPDR1	protein_coding	154.168	3.6276	3.6276	0.0786719	46.1105	0	0
ENSG00000086300	SNX10	protein_coding	1131.16	-0.799375	0.799375	0.0939358	-8.5098	1.74239e-17	4.47324e-17
ENSG00000086475	SEPHS1	protein_coding	373.199	0.789499	0.789499	0.0360083	21.9255	1.48513e-106	9.72264e-106
ENSG00000086504	MRPL28	protein_coding	1083.65	-2.08559	2.08559	0.0587284	-35.5124	3.16018e-276	8.07077e-275
ENSG00000086506	HBQ1	protein_coding	952.303	-7.30475	7.30475	0.163939	-44.5579	0	0
ENSG00000086544	ITPKC	protein_coding	1558.71	-3.91418	3.91418	0.123208	-31.7688	1.74842e-221	2.89212e-220
ENSG00000086548	CEACAM6	protein_coding	667.944	-3.08641	3.08641	0.216021	-14.2876	2.61627e-46	9.73384e-46
ENSG00000086570	FAT2	protein_coding	33.3925	1.15261	1.15261	0.103358	11.1516	7.03158e-29	2.12822e-28
ENSG00000086589	RBM22	protein_coding	1471.33	-0.363646	0.363646	0.0307462	-11.8273	2.81958e-32	8.91661e-32
ENSG00000086598	TMED2	protein_coding	1871.69	0.245303	0.245303	0.0442244	5.54679	2.90966e-08	6.20832e-08
ENSG00000086619	ERO1LB	protein_coding	246.741	0.721117	0.721117	0.0602985	11.9591	5.81743e-33	1.85574e-32
ENSG00000086666	ZFAND6	protein_coding	1018.16	-0.610557	0.610557	0.0544902	-11.2049	3.85885e-29	1.17276e-28
ENSG00000086696	HSD17B2	protein_coding	3.86439	0.0636659	0.0636659	0.273822	0.232508	0.816143	0.831015
ENSG00000086712	TXLNG	protein_coding	297.451	1.71711	1.71711	0.0559771	30.6752	1.21761e-206	1.7925e-205
ENSG00000086717	PPEF1	protein_coding	7.92354	-2.70338	2.70338	0.13459	-20.086	9.78658e-90	5.52245e-89
ENSG00000086730	LAT2	protein_coding	6798.57	-1.90501	1.90501	0.0844955	-22.5457	1.48137e-112	1.02011e-111
ENSG00000086758	HUWE1	protein_coding	4212.35	1.75867	1.75867	0.0562993	31.2379	3.25548e-214	5.09651e-213
ENSG00000086827	ZW10	protein_coding	186.164	0.984154	0.984154	0.042234	23.3024	4.1921e-120	3.07946e-119
ENSG00000086848	ALG9	protein_coding	245.854	1.31425	1.31425	0.0614615	21.3833	1.91174e-101	1.19523e-100
ENSG00000086967	MYBPC2	protein_coding	38.5164	-4.72481	4.72481	0.211066	-22.3854	5.45653e-111	3.7068e-110
ENSG00000086991	NOX4	protein_coding	1.341	-3.95617	3.95617	0.301914	-13.1036	3.13849e-39	1.08091e-38
ENSG00000087008	ACOX3	protein_coding	200.371	0.181591	0.181591	0.0363711	4.99272	5.95343e-07	1.22499e-06
ENSG00000087053	MTMR2	protein_coding	285.414	1.71914	1.71914	0.0635831	27.0376	5.33984e-161	5.46868e-160
ENSG00000087074	PPP1R15A	protein_coding	10020	-2.33957	2.33957	0.103307	-22.6468	1.49923e-113	1.0393e-112
ENSG00000087076	HSD17B14	protein_coding	10.0261	-1.42473	1.42473	0.16818	-8.47143	2.4239e-17	6.20879e-17
ENSG00000087077	TRIP6	protein_coding	235.088	-0.758205	0.758205	0.0869191	-8.72311	2.70661e-18	7.03861e-18
ENSG00000087085	ACHE	protein_coding	123.246	-2.09973	2.09973	0.181219	-11.5867	4.81123e-31	1.49875e-30
ENSG00000087086	FTL	protein_coding	157570	-3.9541	3.9541	0.0802606	-49.2658	0	0
ENSG00000087087	SRRT	protein_coding	1988.81	-0.728835	0.728835	0.059106	-12.331	6.16881e-35	2.01692e-34
ENSG00000087088	BAX	protein_coding	1483.73	-1.55981	1.55981	0.05325	-29.2922	1.30301e-188	1.66806e-187
ENSG00000087095	NLK	protein_coding	397.965	1.36374	1.36374	0.0555434	24.5528	4.03886e-133	3.28905e-132
ENSG00000087111	PIGS	protein_coding	1242.66	-0.484848	0.484848	0.0330577	-14.6667	1.05277e-48	4.02581e-48
ENSG00000087116	ADAMTS2	protein_coding	665.244	-1.05761	1.05761	0.220794	-4.79004	1.66747e-06	3.38364e-06
ENSG00000087128	TMPRSS11E	protein_coding	1.35679	-2.9263	2.9263	0.260375	-11.2388	2.63027e-29	8.01197e-29
ENSG00000087152	ATXN7L3	protein_coding	2458.75	-1.4575	1.4575	0.0630107	-23.1311	2.25551e-118	1.62956e-117
ENSG00000087157	PGS1	protein_coding	5319.7	-3.13066	3.13066	0.0725743	-43.1373	0	0
ENSG00000087191	PSMC5	protein_coding	1555.5	-0.760709	0.760709	0.0386474	-19.6833	2.99654e-86	1.63872e-85
ENSG00000087206	UIMC1	protein_coding	1468.08	-1.96862	1.96862	0.0508874	-38.6859	0	0
ENSG00000087237	CETP	protein_coding	52.0855	-0.44651	0.44651	0.14623	-3.05348	0.00226205	0.00409224
ENSG00000087245	MMP2	protein_coding	257.294	2.20117	2.20117	0.165295	13.3167	1.85204e-40	6.475e-40
ENSG00000087250	MT3	protein_coding	9.4501	-6.29762	6.29762	0.220076	-28.6156	4.29604e-180	5.14594e-179
ENSG00000087253	LPCAT2	protein_coding	2098.86	-0.537805	0.537805	0.0936426	-5.74317	9.29191e-09	2.00865e-08
ENSG00000087258	GNAO1	protein_coding	57.9803	-2.55481	2.55481	0.117295	-21.7811	3.50461e-105	2.27096e-104
ENSG00000087263	OGFOD1	protein_coding	382.755	1.04958	1.04958	0.0399712	26.2585	5.71839e-152	5.44919e-151
ENSG00000087266	SH3BP2	protein_coding	8962.89	-1.9583	1.9583	0.0582228	-33.6346	5.24378e-248	1.07601e-246
ENSG00000087269	NOP14	protein_coding	585.256	0.86165	0.86165	0.0472318	18.243	2.35071e-74	1.14766e-73
ENSG00000087274	ADD1	protein_coding	5781.59	-0.808678	0.808678	0.0352245	-22.9578	1.23057e-116	8.74152e-116
ENSG00000087299	L2HGDH	protein_coding	70.5842	2.96666	2.96666	0.0718969	41.2627	0	0
ENSG00000087301	TXNDC16	protein_coding	141.141	1.20191	1.20191	0.0720257	16.6872	1.62358e-62	7.12365e-62
ENSG00000087302	C14orf166	protein_coding	928.034	0.555662	0.555662	0.0322857	17.2108	2.20427e-66	1.00262e-65
ENSG00000087303	NID2	protein_coding	20.9251	1.52478	1.52478	0.120433	12.6609	9.74203e-37	3.25682e-36
ENSG00000087338	GMCL1	protein_coding	500.633	0.814074	0.814074	0.0591634	13.7597	4.45095e-43	1.59787e-42
ENSG00000087365	SF3B2	protein_coding	4569.18	-1.26156	1.26156	0.0422041	-29.8918	2.51511e-196	3.42864e-195
ENSG00000087448	KLHL42	protein_coding	328.564	2.52205	2.52205	0.0459924	54.8361	0	0
ENSG00000087460	GNAS	protein_coding	25184.8	-1.49546	1.49546	0.0607321	-24.6239	7.00686e-134	5.75117e-133
ENSG00000087470	DNM1L	protein_coding	889.407	2.04499	2.04499	0.0409547	49.933	0	0
ENSG00000087494	PTHLH	protein_coding	1.10759	-0.811712	0.811712	0.295641	-2.7456	0.00603995	0.0106665
ENSG00000087495	PHACTR3	protein_coding	32.9171	3.23103	3.23103	0.208381	15.5054	3.19004e-54	1.28951e-53
ENSG00000087502	ERGIC2	protein_coding	433.697	0.405383	0.405383	0.0663648	6.1084	1.00636e-09	2.22659e-09
ENSG00000087510	TFAP2C	protein_coding	1.13802	-3.07198	3.07198	0.256396	-11.9814	4.44688e-33	1.42014e-32
ENSG00000087586	AURKA	protein_coding	145.173	1.16353	1.16353	0.102133	11.3923	4.56798e-30	1.40482e-29
ENSG00000087589	CASS4	protein_coding	391.35	-0.543007	0.543007	0.101894	-5.32916	9.86662e-08	2.07459e-07
ENSG00000087842	PIR	protein_coding	16.8396	0.0512021	0.0512021	0.151297	0.338422	0.735045	0.755581
ENSG00000087884	AAMDC	protein_coding	57.9982	0.145649	0.145649	0.0667265	2.18278	0.0290518	0.0490805
ENSG00000087903	RFX2	protein_coding	1137.69	-2.05147	2.05147	0.107719	-19.0447	7.27202e-81	3.76853e-80
ENSG00000087995	METTL2A	protein_coding	123.726	1.1558	1.1558	0.0447121	25.8499	2.44105e-147	2.24697e-146
ENSG00000088002	SULT2B1	protein_coding	7.91205	1.63096	1.63096	0.162863	10.0143	1.31888e-23	3.7232e-23
ENSG00000088035	ALG6	protein_coding	274.286	0.300652	0.300652	0.0545291	5.5136	3.51561e-08	7.48176e-08
ENSG00000088038	CNOT3	protein_coding	1913.74	-1.11048	1.11048	0.0429477	-25.8565	2.05461e-147	1.89194e-146
ENSG00000088053	GP6	protein_coding	78.4638	-0.0786125	0.0786125	0.12312	-0.638502	0.523147	0.692445
ENSG00000088179	PTPN4	protein_coding	569.398	-0.151726	0.151726	0.0822679	-1.84429	0.0651402	0.106616
ENSG00000088205	DDX18	protein_coding	868.009	1.19754	1.19754	0.0422552	28.3406	1.09226e-176	1.27267e-175
ENSG00000088247	KHSRP	protein_coding	1671.81	0.77052	0.77052	0.0407295	18.918	8.11183e-80	4.16384e-79
ENSG00000088256	GNA11	protein_coding	125.577	0.023011	0.023011	0.0806403	0.285354	0.775373	0.793235
ENSG00000088280	ASAP3	protein_coding	27.1382	-1.71549	1.71549	0.129851	-13.2113	7.55122e-40	2.62199e-39
ENSG00000088298	EDEM2	protein_coding	1109.36	-1.47088	1.47088	0.0651393	-22.5805	6.73078e-113	4.64693e-112
ENSG00000088305	DNMT3B	protein_coding	177.341	5.33184	5.33184	0.103513	51.5089	0	0
ENSG00000088320	REM1	protein_coding	0.776237	-1.33075	1.33075	0.291821	-4.56015	5.11175e-06	1.02356e-05
ENSG00000088325	TPX2	protein_coding	541.884	1.75944	1.75944	0.138015	12.7482	3.19067e-37	1.07308e-36
ENSG00000088340	FER1L4	unitary_pseudogene	39.2159	0.678201	0.678201	0.157848	4.29655	1.73475e-05	3.41405e-05
ENSG00000088356	PDRG1	protein_coding	195.903	-0.757054	0.757054	0.0428422	-17.6708	7.04339e-70	3.30451e-69
ENSG00000088367	EPB41L1	protein_coding	17.6009	-0.568031	0.568031	0.129909	-4.37254	1.22812e-05	2.42816e-05
ENSG00000088386	SLC15A1	protein_coding	0.702705	-3.06466	3.06466	0.290686	-10.5429	5.48053e-26	1.59571e-25
ENSG00000088387	DOCK9	protein_coding	197.864	-0.624835	0.624835	0.107062	-5.83618	5.34122e-09	1.16064e-08
ENSG00000088448	ANKRD10	protein_coding	1279.18	0.095931	0.095931	0.0422647	2.26977	0.0232218	0.0395082
ENSG00000088451	TGDS	protein_coding	118.964	1.56437	1.56437	0.0595707	26.2607	5.39425e-152	5.14417e-151
ENSG00000088538	DOCK3	protein_coding	50.8881	1.22883	1.22883	0.135042	9.0996	9.06632e-20	2.41376e-19
ENSG00000088543	C3orf18	protein_coding	67.9807	-0.927374	0.927374	0.0776537	-11.9424	7.11128e-33	2.26563e-32
ENSG00000088682	COQ9	protein_coding	321.355	0.32406	0.32406	0.0324421	9.98886	1.70529e-23	4.80657e-23
ENSG00000088726	TMEM40	protein_coding	129.634	-4.71898	4.71898	0.161757	-29.1733	4.22852e-187	5.35388e-186
ENSG00000088727	KIF9	protein_coding	65.6283	2.18738	2.18738	0.0601366	36.3734	1.11972e-289	3.20403e-288
ENSG00000088756	ARHGAP28	protein_coding	2.18093	0.294576	0.294576	0.237311	1.2413	0.214493	0.328511
ENSG00000088766	CRLS1	protein_coding	370.553	1.0021	1.0021	0.0602544	16.6311	4.14881e-62	1.81407e-61
ENSG00000088782	DEFB127	protein_coding	0.0058896	-1.34361	1.34361	3.0975	-0.433772	0.664454	0.715423
ENSG00000088808	PPP1R13B	protein_coding	140.236	-1.55356	1.55356	0.101406	-15.3203	5.5974e-53	2.23492e-52
ENSG00000088812	ATRN	protein_coding	572.781	2.04386	2.04386	0.0462545	44.1873	0	0
ENSG00000088826	SMOX	protein_coding	648.084	-2.6268	2.6268	0.105109	-24.9911	7.64033e-138	6.48033e-137
ENSG00000088827	SIGLEC1	protein_coding	314.67	0.0090456	0.0090456	0.198873	0.0454844	0.963721	0.96684
ENSG00000088832	FKBP1A	protein_coding	6040.14	-1.45386	1.45386	0.070299	-20.6811	5.12514e-95	3.02851e-94
ENSG00000088833	NSFL1C	protein_coding	2923.81	-2.07124	2.07124	0.0749966	-27.6178	6.80226e-168	7.37802e-167
ENSG00000088836	SLC4A11	protein_coding	23.3923	1.2238	1.2238	0.137772	8.88275	6.52264e-19	1.71393e-18
ENSG00000088854	C20orf194	protein_coding	360.503	2.33084	2.33084	0.0557332	41.8213	0	0
ENSG00000088876	ZNF343	protein_coding	119.204	0.866936	0.866936	0.0408383	21.2285	5.20998e-100	3.21775e-99
ENSG00000088881	EBF4	protein_coding	80.4392	-2.02004	2.02004	0.16708	-12.0902	1.18963e-33	3.82463e-33
ENSG00000088882	CPXM1	protein_coding	505.657	5.36531	5.36531	0.149868	35.8004	1.08985e-280	2.87283e-279
ENSG00000088888	MAVS	protein_coding	2924.69	1.0589	1.0589	0.0487769	21.709	1.68577e-104	1.08394e-103
ENSG00000088899	LZTS3	protein_coding	51.7036	-1.17205	1.17205	0.118131	-9.92156	3.35461e-23	9.41571e-23
ENSG00000088926	F11	protein_coding	1.46939	-2.74421	2.74421	0.329338	-8.33251	7.91494e-17	2.00808e-16
ENSG00000088930	XRN2	protein_coding	2597.79	-0.429613	0.429613	0.077768	-5.52429	3.3082e-08	7.04655e-08
ENSG00000088970	KIZ	protein_coding	389.069	0.0834508	0.0834508	0.0481143	1.73443	0.0828421	0.13416
ENSG00000088986	DYNLL1	protein_coding	1304.74	-0.188061	0.188061	0.0652145	-2.88373	0.00392992	0.00701571
ENSG00000088992	TESC	protein_coding	1789.88	-3.21765	3.21765	0.115555	-27.8451	1.23422e-170	1.36578e-169
ENSG00000089006	SNX5	protein_coding	1306.32	0.71619	0.71619	0.0402195	17.807	6.23374e-71	2.95106e-70
ENSG00000089009	RPL6	protein_coding	9199.63	0.870009	0.870009	0.0536244	16.2241	3.40544e-59	1.44637e-58
ENSG00000089012	SIRPG	protein_coding	155.391	-2.36859	2.36859	0.11175	-21.1954	1.05407e-99	6.49508e-99
ENSG00000089022	MAPKAPK5	protein_coding	503.45	1.97604	1.97604	0.0385494	51.2599	0	0
ENSG00000089041	P2RX7	protein_coding	467.896	0.962702	0.962702	0.0895695	10.7481	6.04933e-27	1.78338e-26
ENSG00000089048	ESF1	protein_coding	166.061	3.28575	3.28575	0.0705629	46.5648	0	0
ENSG00000089050	RBBP9	protein_coding	135.197	1.08851	1.08851	0.0608167	17.8982	1.21719e-71	5.79346e-71
ENSG00000089053	ANAPC5	protein_coding	2471.51	0.619536	0.619536	0.029313	21.1352	3.77516e-99	2.315e-98
ENSG00000089057	SLC23A2	protein_coding	848.023	0.493123	0.493123	0.0655704	7.52051	5.45616e-14	1.31523e-13
ENSG00000089060	SLC8B1	protein_coding	1651.64	-1.4704	1.4704	0.0582756	-25.2319	1.7916e-140	1.55725e-139
ENSG00000089063	TMEM230	protein_coding	1085.58	0.270995	0.270995	0.0360099	7.52556	5.24944e-14	1.26576e-13
ENSG00000089091	DZANK1	protein_coding	35.9246	1.60855	1.60855	0.0750762	21.4256	7.7185e-102	4.84232e-101
ENSG00000089094	KDM2B	protein_coding	940.005	0.901276	0.901276	0.0608439	14.8129	1.20852e-49	4.66704e-49
ENSG00000089101	CFAP61	protein_coding	1.54863	-1.11229	1.11229	0.206217	-5.39379	6.8987e-08	1.45632e-07
ENSG00000089116	LHX5	protein_coding	0.0599519	-1.45404	1.45404	1.28016	-1.13583	0.256026	0.386246
ENSG00000089123	TASP1	protein_coding	77.0074	1.73476	1.73476	0.0711128	24.3945	1.95556e-131	1.57411e-130
ENSG00000089127	OAS1	protein_coding	882.552	-1.27743	1.27743	0.100561	-12.703	5.68836e-37	1.90617e-36
ENSG00000089154	GCN1L1	protein_coding	1754.63	0.990208	0.990208	0.0543103	18.2324	2.85474e-74	1.39307e-73
ENSG00000089157	RPLP0	protein_coding	23697.5	0.250234	0.250234	0.0554164	4.51552	6.31618e-06	1.26096e-05
ENSG00000089159	PXN	protein_coding	13641.9	-3.58076	3.58076	0.0732537	-48.8816	0	0
ENSG00000089163	SIRT4	protein_coding	8.45695	-0.226307	0.226307	0.0841039	-2.6908	0.00712808	0.0125293
ENSG00000089169	RPH3A	protein_coding	667.163	-4.77601	4.77601	0.209347	-22.8139	3.33958e-115	2.34546e-114
ENSG00000089177	KIF16B	protein_coding	137.011	1.58936	1.58936	0.0857337	18.5383	1.01352e-76	5.04854e-76
ENSG00000089195	TRMT6	protein_coding	321.384	-0.207557	0.207557	0.075602	-2.74539	0.00604388	0.010673
ENSG00000089199	CHGB	protein_coding	11.1617	-1.77125	1.77125	0.160615	-11.028	2.80137e-28	8.40774e-28
ENSG00000089220	PEBP1	protein_coding	1045.28	0.500055	0.500055	0.0757985	6.59716	4.19122e-11	9.54561e-11
ENSG00000089225	TBX5	protein_coding	1.2868	-3.71309	3.71309	0.294899	-12.5911	2.36455e-36	7.8609e-36
ENSG00000089234	BRAP	protein_coding	525.194	-0.128542	0.128542	0.0369578	-3.47807	0.000505037	0.00094194
ENSG00000089248	ERP29	protein_coding	2484.05	-0.769717	0.769717	0.0502665	-15.3127	6.28943e-53	2.50965e-52
ENSG00000089250	NOS1	protein_coding	2.5312	-3.68567	3.68567	0.276933	-13.3088	2.05631e-40	7.18572e-40
ENSG00000089280	FUS	protein_coding	4327.45	0.476677	0.476677	0.0434834	10.9623	5.80188e-28	1.73405e-27
ENSG00000089289	IGBP1	protein_coding	1163.88	-0.538868	0.538868	0.0424143	-12.7048	5.55824e-37	1.86318e-36
ENSG00000089327	FXYD5	protein_coding	6751.45	-1.48409	1.48409	0.0680442	-21.8107	1.83465e-105	1.19157e-104
ENSG00000089335	ZNF302	protein_coding	216.023	2.57882	2.57882	0.0812092	31.7552	2.68924e-221	4.44547e-220
ENSG00000089351	GRAMD1A	protein_coding	7723.68	-2.92971	2.92971	0.0732568	-39.9923	0	0
ENSG00000089356	FXYD3	protein_coding	5.65043	-1.69026	1.69026	0.16848	-10.0324	1.09798e-23	3.10218e-23
ENSG00000089472	HEPH	protein_coding	13.8215	-1.32468	1.32468	0.159401	-8.3104	9.53762e-17	2.41542e-16
ENSG00000089486	CDIP1	protein_coding	555.626	0.180632	0.180632	0.0665714	2.71336	0.00666048	0.0117313
ENSG00000089505	CMTM1	protein_coding	79.6856	-1.4541	1.4541	0.091008	-15.9777	1.82642e-57	7.62102e-57
ENSG00000089558	KCNH4	protein_coding	8.90038	2.6877	2.6877	0.141967	18.9318	6.23912e-80	3.20678e-79
ENSG00000089597	GANAB	protein_coding	4871.32	0.740268	0.740268	0.0494262	14.9773	1.03395e-50	4.03733e-50
ENSG00000089639	GMIP	protein_coding	8101.02	-2.77023	2.77023	0.0675665	-41	0	0
ENSG00000089682	RBM41	protein_coding	158.733	3.04845	3.04845	0.0588406	51.8086	0	0
ENSG00000089685	BIRC5	protein_coding	210.165	0.83961	0.83961	0.133093	6.30844	2.8187e-10	6.31166e-10
ENSG00000089692	LAG3	protein_coding	252.454	-2.75149	2.75149	0.172876	-15.916	4.90857e-57	2.03898e-56
ENSG00000089693	MLF2	protein_coding	3737.88	-2.09341	2.09341	0.05795	-36.1244	9.3996e-286	2.60322e-284
ENSG00000089723	OTUB2	protein_coding	20.3942	1.69586	1.69586	0.0841952	20.142	3.16337e-90	1.79042e-89
ENSG00000089737	DDX24	protein_coding	2206.36	-0.412461	0.412461	0.0705186	-5.84898	4.94601e-09	1.07568e-08
ENSG00000089775	ZBTB25	protein_coding	448.343	0.635555	0.635555	0.0887843	7.15842	8.16113e-13	1.92288e-12
ENSG00000089818	NECAP1	protein_coding	954.114	-0.922039	0.922039	0.0697239	-13.2241	6.36529e-40	2.21171e-39
ENSG00000089820	ARHGAP4	protein_coding	10082.7	-1.86812	1.86812	0.0545408	-34.2519	4.09049e-257	8.98458e-256
ENSG00000089847	ANKRD24	protein_coding	26.008	-0.213846	0.213846	0.108995	-1.96199	0.0497642	0.0823594
ENSG00000089876	DHX32	protein_coding	218.291	1.3122	1.3122	0.0601767	21.8057	2.04727e-105	1.32899e-104
ENSG00000089902	RCOR1	protein_coding	1447.4	0.020722	0.020722	0.0441022	0.469862	0.638453	0.715423
ENSG00000089916	GPATCH2L	protein_coding	1388.75	1.6268	1.6268	0.0449552	36.1871	9.71711e-287	2.71183e-285
ENSG00000090006	LTBP4	protein_coding	868.658	-0.968674	0.968674	0.106891	-9.06226	1.27773e-19	3.39197e-19
ENSG00000090013	BLVRB	protein_coding	4434.03	-3.53484	3.53484	0.110859	-31.8858	4.19553e-223	7.02219e-222
ENSG00000090020	SLC9A1	protein_coding	1340.99	-1.42534	1.42534	0.0648102	-21.9926	3.39229e-107	2.23666e-106
ENSG00000090054	SPTLC1	protein_coding	540.587	0.0917703	0.0917703	0.0576895	1.59076	0.111663	0.178106
ENSG00000090060	PAPOLA	protein_coding	3363.19	0.490947	0.490947	0.0479546	10.2377	1.34327e-24	3.84347e-24
ENSG00000090061	CCNK	protein_coding	1570.35	-1.04228	1.04228	0.0417632	-24.9569	1.79823e-137	1.52115e-136
ENSG00000090097	PCBP4	protein_coding	195.268	-1.72812	1.72812	0.105411	-16.3941	2.10742e-60	9.05665e-60
ENSG00000090104	RGS1	protein_coding	555.543	-0.920561	0.920561	0.205834	-4.47235	7.73658e-06	1.53969e-05
ENSG00000090238	YPEL3	protein_coding	11123.7	-4.46223	4.46223	0.0761018	-58.635	0	0
ENSG00000090263	MRPS33	protein_coding	132.73	1.22412	1.22412	0.0706658	17.3227	3.17224e-67	1.45435e-66
ENSG00000090266	NDUFB2	protein_coding	368.818	-0.262355	0.262355	0.0629549	-4.16735	3.08159e-05	6.01161e-05
ENSG00000090273	NUDC	protein_coding	1241.69	-1.0659	1.0659	0.0715792	-14.8912	3.76205e-50	1.46092e-49
ENSG00000090316	MAEA	protein_coding	2927.38	-2.19448	2.19448	0.0557226	-39.3823	0	0
ENSG00000090339	ICAM1	protein_coding	1501.54	-2.42465	2.42465	0.0879712	-27.5619	3.18721e-167	3.43645e-166
ENSG00000090372	STRN4	protein_coding	2865.56	-1.41033	1.41033	0.0508512	-27.7345	2.67784e-169	2.93327e-168
ENSG00000090376	IRAK3	protein_coding	8806.45	-1.16975	1.16975	0.108584	-10.7728	4.62482e-27	1.36572e-26
ENSG00000090382	LYZ	protein_coding	69369.9	0.071962	0.071962	0.127612	0.563915	0.572812	0.715423
ENSG00000090402	SI	protein_coding	0.356231	-2.61485	2.61485	0.479793	-5.44996	5.03816e-08	1.06764e-07
ENSG00000090432	MUL1	protein_coding	468.348	-1.11219	1.11219	0.0664165	-16.7458	6.08038e-63	2.68125e-62
ENSG00000090447	TFAP4	protein_coding	193.991	1.3395	1.3395	0.0493878	27.1222	5.39139e-162	5.56632e-161
ENSG00000090470	PDCD7	protein_coding	299.433	1.22811	1.22811	0.0428165	28.6832	6.18326e-181	7.43805e-180
ENSG00000090487	SPG21	protein_coding	2234.18	-1.01738	1.01738	0.0443523	-22.9385	1.91819e-116	1.36034e-115
ENSG00000090512	FETUB	protein_coding	1.41051	-4.3823	4.3823	0.520182	-8.42455	3.62141e-17	9.24497e-17
ENSG00000090520	DNAJB11	protein_coding	798.367	0.162086	0.162086	0.042754	3.79113	0.000149965	0.000285297
ENSG00000090530	P3H2	protein_coding	8.71551	1.00047	1.00047	0.151788	6.59121	4.36243e-11	9.9302e-11
ENSG00000090534	THPO	protein_coding	1.06113	-1.7536	1.7536	0.326166	-5.37639	7.59928e-08	1.60302e-07
ENSG00000090539	CHRD	protein_coding	5.42715	-1.62443	1.62443	0.150618	-10.7851	4.04879e-27	1.1961e-26
ENSG00000090554	FLT3LG	protein_coding	487.977	-2.96057	2.96057	0.109097	-27.137	3.60366e-162	3.7274e-161
ENSG00000090565	RAB11FIP3	protein_coding	387.85	0.583149	0.583149	0.0620826	9.39313	5.82452e-21	1.57963e-20
ENSG00000090581	GNPTG	protein_coding	875.435	-0.912213	0.912213	0.0348999	-26.138	1.35096e-150	1.2721e-149
ENSG00000090612	ZNF268	protein_coding	173.415	2.38145	2.38145	0.06286	37.885	0	0
ENSG00000090615	GOLGA3	protein_coding	1048.17	1.05926	1.05926	0.0344352	30.7611	8.69979e-208	1.29574e-206
ENSG00000090621	PABPC4	protein_coding	2304.61	0.631368	0.631368	0.0550433	11.4704	1.85796e-30	5.74376e-30
ENSG00000090659	CD209	protein_coding	26.5889	-0.198304	0.198304	0.175627	-1.12912	0.258847	0.390119
ENSG00000090661	CERS4	protein_coding	511.703	-2.00232	2.00232	0.101074	-19.8106	2.41367e-87	1.33431e-86
ENSG00000090674	MCOLN1	protein_coding	2299.86	-3.32198	3.32198	0.0863623	-38.4656	0	0
ENSG00000090686	USP48	protein_coding	1419	0.852683	0.852683	0.0353824	24.0991	2.55518e-128	2.00688e-127
ENSG00000090776	EFNB1	protein_coding	103.74	0.658101	0.658101	0.08742	7.52804	5.15078e-14	1.24215e-13
ENSG00000090857	PDPR	protein_coding	1676.92	1.6454	1.6454	0.0511692	32.156	7.28848e-227	1.25586e-225
ENSG00000090861	AARS	protein_coding	838.599	0.402481	0.402481	0.0740253	5.43707	5.41649e-08	1.14695e-07
ENSG00000090863	GLG1	protein_coding	2845.13	0.0394308	0.0394308	0.0472642	0.834264	0.404132	0.572596
ENSG00000090889	KIF4A	protein_coding	132.526	2.014	2.014	0.141881	14.195	9.84367e-46	3.63678e-45
ENSG00000090905	TNRC6A	protein_coding	801.282	1.73234	1.73234	0.0446425	38.8047	0	0
ENSG00000090924	PLEKHG2	protein_coding	1005.34	0.0262541	0.0262541	0.0815182	0.322065	0.747404	0.767168
ENSG00000090932	DLL3	protein_coding	1.77931	1.05363	1.05363	0.212584	4.95628	7.18563e-07	1.47495e-06
ENSG00000090971	NAT14	protein_coding	67.6022	0.446205	0.446205	0.0733288	6.08499	1.16499e-09	2.57442e-09
ENSG00000090975	PITPNM2	protein_coding	450.903	-0.0411759	0.0411759	0.0850131	-0.484348	0.628139	0.715423
ENSG00000090989	EXOC1	protein_coding	699.901	0.333218	0.333218	0.064521	5.16449	2.41097e-07	5.01792e-07
ENSG00000091009	RBM27	protein_coding	508.027	1.44996	1.44996	0.0496941	29.1776	3.72882e-187	4.72236e-186
ENSG00000091010	POU4F3	protein_coding	0.379409	-0.718715	0.718715	0.248663	-2.89031	0.00384861	0.00687393
ENSG00000091039	OSBPL8	protein_coding	2271.27	0.172653	0.172653	0.0834517	2.0689	0.0385558	0.0644133
ENSG00000091073	DTX2	protein_coding	1024.86	-2.2971	2.2971	0.0625088	-36.7485	1.2306e-295	3.71797e-294
ENSG00000091106	NLRC4	protein_coding	2254.46	-3.68275	3.68275	0.148018	-24.8805	1.21017e-136	1.01727e-135
ENSG00000091127	PUS7	protein_coding	119.304	2.94374	2.94374	0.0726636	40.5119	0	0
ENSG00000091128	LAMB4	protein_coding	1.18697	0.723585	0.723585	0.29428	2.45884	0.0139389	0.0240675
ENSG00000091129	NRCAM	protein_coding	10.2828	-0.721732	0.721732	0.150571	-4.7933	1.64057e-06	3.32985e-06
ENSG00000091136	LAMB1	protein_coding	66.0145	-0.357425	0.357425	0.11146	-3.20677	0.00134236	0.00245631
ENSG00000091137	SLC26A4	protein_coding	4.18726	0.412386	0.412386	0.135716	3.03859	0.0023769	0.00429497
ENSG00000091138	SLC26A3	protein_coding	1.51547	-2.44511	2.44511	0.248723	-9.83068	8.30558e-23	2.31689e-22
ENSG00000091140	DLD	protein_coding	759.1	0.442424	0.442424	0.0566486	7.80998	5.71956e-15	1.40395e-14
ENSG00000091157	WDR7	protein_coding	375.435	1.28012	1.28012	0.060164	21.2772	1.84518e-100	1.1435e-99
ENSG00000091164	TXNL1	protein_coding	827.27	0.0249143	0.0249143	0.0416182	0.59864	0.549413	0.715423
ENSG00000091181	IL5RA	protein_coding	56.3534	0.691902	0.691902	0.17339	3.99044	6.59504e-05	0.000127222
ENSG00000091262	ABCC6	protein_coding	90.5284	1.22511	1.22511	0.0960384	12.7564	2.86989e-37	9.66218e-37
ENSG00000091317	CMTM6	protein_coding	4955.61	-1.42939	1.42939	0.0893004	-16.0066	1.14956e-57	4.80459e-57
ENSG00000091409	ITGA6	protein_coding	675.152	2.00628	2.00628	0.0940537	21.3312	5.82567e-101	3.6293e-100
ENSG00000091428	RAPGEF4	protein_coding	15.483	0.677416	0.677416	0.155557	4.35478	1.332e-05	2.63057e-05
ENSG00000091436	pk	protein_coding	639.832	1.09376	1.09376	0.0879698	12.4334	1.72196e-35	5.66721e-35
ENSG00000091482	SMPX	protein_coding	3.65373	-4.75486	4.75486	0.278472	-17.0748	2.28427e-65	1.02861e-64
ENSG00000091483	FH	protein_coding	466.14	0.358895	0.358895	0.0461395	7.77848	7.34008e-15	1.79852e-14
ENSG00000091490	SEL1L3	protein_coding	1446.18	-0.281146	0.281146	0.0849926	-3.30789	0.000940004	0.0017321
ENSG00000091513	TF	protein_coding	53.0149	0.442431	0.442431	0.150026	2.94902	0.00318782	0.00571762
ENSG00000091527	CDV3	protein_coding	2705.98	0.0859057	0.0859057	0.0334177	2.57066	0.0101505	0.0176781
ENSG00000091536	MYO15A	protein_coding	17.9939	0.461108	0.461108	0.0772015	5.97278	2.33244e-09	5.11339e-09
ENSG00000091542	ALKBH5	protein_coding	1761.06	-0.877614	0.877614	0.0403286	-21.7616	5.36779e-105	3.47165e-104
ENSG00000091583	APOH	protein_coding	91.6606	-15.3567	15.3567	0.394253	-38.9513	0	0
ENSG00000091592	NLRP1	protein_coding	5764.52	-1.7686	1.7686	0.0823317	-21.4814	2.32451e-102	1.46428e-101
ENSG00000091622	PITPNM3	protein_coding	17.2924	0.215937	0.215937	0.0987105	2.18757	0.0287006	0.0485179
ENSG00000091640	SPAG7	protein_coding	493.005	-0.62656	0.62656	0.0419999	-14.9181	2.51236e-50	9.77416e-50
ENSG00000091651	ORC6	protein_coding	90.1673	3.20437	3.20437	0.093087	34.4234	1.12693e-259	2.53102e-258
ENSG00000091656	ZFHX4	protein_coding	4.71475	0.921847	0.921847	0.176133	5.2338	1.66057e-07	3.47006e-07
ENSG00000091664	SLC17A6	protein_coding	0.195154	-1.64342	1.64342	0.6163	-2.66659	0.00766249	0.0134417
ENSG00000091704	CPA1	protein_coding	59.0275	-7.33263	7.33263	0.288479	-25.4182	1.58525e-142	1.40332e-141
ENSG00000091732	ZC3HC1	protein_coding	160.072	0.638096	0.638096	0.0447614	14.2555	4.14283e-46	1.53796e-45
ENSG00000091831	ESR1	protein_coding	40.7746	0.773069	0.773069	0.0993152	7.784	7.02681e-15	1.72234e-14
ENSG00000091844	RGS17	protein_coding	22.5667	1.6103	1.6103	0.115815	13.9041	5.97891e-44	2.16767e-43
ENSG00000091879	ANGPT2	protein_coding	40.8104	3.8066	3.8066	0.119297	31.9086	2.02794e-223	3.40431e-222
ENSG00000091947	TMEM101	protein_coding	342.649	-1.0068	1.0068	0.0490785	-20.514	1.61318e-93	9.41649e-93
ENSG00000091972	CD200	protein_coding	178.986	3.28291	3.28291	0.139527	23.5289	2.06551e-122	1.5477e-121
ENSG00000091986	CCDC80	protein_coding	76.0477	-0.031761	0.031761	0.142509	-0.22287	0.823637	0.837941
ENSG00000092009	CMA1	protein_coding	2.95016	-1.77476	1.77476	0.266508	-6.65933	2.75085e-11	6.28936e-11
ENSG00000092010	PSME1	protein_coding	4622.39	-1.78813	1.78813	0.0489657	-36.518	5.7431e-292	1.67831e-290
ENSG00000092020	PPP2R3C	protein_coding	926.386	-0.96763	0.96763	0.0719796	-13.4431	3.379e-41	1.19093e-40
ENSG00000092036	HAUS4	protein_coding	2299.55	-2.33518	2.33518	0.0992076	-23.5383	1.6544e-122	1.24039e-121
ENSG00000092051	JPH4	protein_coding	32.2313	1.35307	1.35307	0.102441	13.2084	7.84952e-40	2.72352e-39
ENSG00000092054	MYH7	protein_coding	417.027	-11.4292	11.4292	0.265895	-42.984	0	0
ENSG00000092067	CEBPE	protein_coding	290.239	-2.61124	2.61124	0.127743	-20.4414	7.17098e-93	4.15912e-92
ENSG00000092068	SLC7A8	protein_coding	86.7372	-0.512206	0.512206	0.122592	-4.17815	2.93896e-05	5.73756e-05
ENSG00000092094	OSGEP	protein_coding	677.968	0.496618	0.496618	0.0429978	11.5498	7.39549e-31	2.29871e-30
ENSG00000092096	SLC22A17	protein_coding	63.9382	-1.41277	1.41277	0.128438	-10.9996	3.83816e-28	1.14977e-27
ENSG00000092098	RNF31	protein_coding	1414.53	-1.12236	1.12236	0.0492362	-22.7954	5.0943e-115	3.57289e-114
ENSG00000092108	SCFD1	protein_coding	603.184	0.395873	0.395873	0.0427544	9.25924	2.059e-20	5.53771e-20
ENSG00000092140	G2E3	protein_coding	267.109	1.8864	1.8864	0.0586065	32.1875	2.63901e-227	4.56268e-226
ENSG00000092148	HECTD1	protein_coding	1381.1	1.94817	1.94817	0.0479945	40.5915	0	0
ENSG00000092199	HNRNPC	protein_coding	9434.56	-0.638081	0.638081	0.0338112	-18.8719	1.94168e-79	9.92966e-79
ENSG00000092200	RPGRIP1	protein_coding	41.1178	-1.38617	1.38617	0.144991	-9.56042	1.17275e-21	3.21743e-21
ENSG00000092201	SUPT16H	protein_coding	1563.86	1.31517	1.31517	0.0335853	39.159	0	0
ENSG00000092203	TOX4	protein_coding	2059.59	-1.18665	1.18665	0.0331724	-35.7723	2.97973e-280	7.82206e-279
ENSG00000092208	GEMIN2	protein_coding	53.2302	1.61737	1.61737	0.0596344	27.1214	5.51124e-162	5.68775e-161
ENSG00000092295	TGM1	protein_coding	46.0368	-0.96862	0.96862	0.0997776	-9.70779	2.79326e-22	7.73257e-22
ENSG00000092330	TINF2	protein_coding	1873.48	-1.78824	1.78824	0.0503464	-35.5188	2.52148e-276	6.45581e-275
ENSG00000092345	DAZL	protein_coding	0.754865	-1.29315	1.29315	0.240938	-5.36715	7.99883e-08	1.68577e-07
ENSG00000092377	TBL1Y	protein_coding	1.13578	3.45455	3.45455	0.703349	4.91158	9.03463e-07	1.84881e-06
ENSG00000092421	SEMA6A	protein_coding	65.8298	1.41759	1.41759	0.0846618	16.7442	6.24599e-63	2.7538e-62
ENSG00000092439	TRPM7	protein_coding	897.029	2.45053	2.45053	0.0555851	44.0861	0	0
ENSG00000092445	TYRO3	protein_coding	27.8003	1.0077	1.0077	0.132428	7.60946	2.75239e-14	6.67049e-14
ENSG00000092470	WDR76	protein_coding	184.697	1.92598	1.92598	0.0879636	21.8953	2.88284e-106	1.88367e-105
ENSG00000092529	CAPN3	protein_coding	519.952	-1.52018	1.52018	0.0754392	-20.151	2.63605e-90	1.49313e-89
ENSG00000092531	SNAP23	protein_coding	2275.12	-1.27743	1.27743	0.0606788	-21.0523	2.17682e-98	1.3248e-97
ENSG00000092607	TBX15	protein_coding	6.08442	-1.80596	1.80596	0.196572	-9.18727	4.02953e-20	1.07873e-19
ENSG00000092621	PHGDH	protein_coding	208.38	1.51268	1.51268	0.135527	11.1615	6.28928e-29	1.90514e-28
ENSG00000092758	COL9A3	protein_coding	152.615	-2.78805	2.78805	0.148574	-18.7654	1.44771e-78	7.3415e-78
ENSG00000092820	EZR	protein_coding	3403.13	-1.57961	1.57961	0.087952	-17.9599	4.01418e-72	1.92142e-71
ENSG00000092841	MYL6	protein_coding	16149.9	-2.44282	2.44282	0.0764081	-31.9707	2.78404e-224	4.70778e-223
ENSG00000092847	AGO1	protein_coding	1631.74	0.723679	0.723679	0.0450433	16.0663	4.39458e-58	1.84476e-57
ENSG00000092850	TEKT2	protein_coding	4.60864	1.22766	1.22766	0.138825	8.84319	9.30236e-19	2.43868e-18
ENSG00000092853	CLSPN	protein_coding	200.133	4.02634	4.02634	0.110412	36.4667	3.74538e-291	1.09013e-289
ENSG00000092871	RFFL	protein_coding	1380.54	-1.10879	1.10879	0.0413381	-26.8224	1.77042e-158	1.78156e-157
ENSG00000092929	UNC13D	protein_coding	8270.93	-1.90857	1.90857	0.0636002	-30.0089	7.50883e-198	1.03696e-196
ENSG00000092931	MFSD11	protein_coding	386.661	0.0279425	0.0279425	0.037232	0.750495	0.452956	0.624849
ENSG00000092964	DPYSL2	protein_coding	795.441	1.1533	1.1533	0.0910957	12.6603	9.80739e-37	3.27803e-36
ENSG00000092969	TGFB2	protein_coding	2.45268	-0.395536	0.395536	0.182484	-2.16751	0.0301957	0.0509386
ENSG00000092978	GPATCH2	protein_coding	122.979	1.91939	1.91939	0.0530871	36.1556	3.03918e-286	8.44461e-285
ENSG00000093000	NUP50	protein_coding	1878.87	0.0553587	0.0553587	0.0465067	1.19034	0.233913	0.355566
ENSG00000093009	CDC45	protein_coding	123.991	2.40387	2.40387	0.126884	18.9455	4.81139e-80	2.47546e-79
ENSG00000093010	COMT	protein_coding	1022.08	0.798604	0.798604	0.0514259	15.5292	2.20005e-54	8.9081e-54
ENSG00000093072	CECR1	protein_coding	4122.01	0.0933998	0.0933998	0.0958726	0.974207	0.329954	0.483348
ENSG00000093100	XXbac-B461K10.4	processed_transcript	194.885	-1.02655	1.02655	0.0800896	-12.8176	1.30754e-37	4.42297e-37
ENSG00000093134	VNN3	protein_coding	1478.87	-5.14289	5.14289	0.131932	-38.9812	0	0
[truncated: 58,499 more rows]

## Sheet: 差异预后lincRNA
gene_id	gene_name	gene_type	baseMean	log2FoldChange>2	lfcSE	stat	pvalue	Absolute value_log2FoldChange	padj<0.01	beta>0	HR (95% CI for HR)	wald.test	p.value<0.05
ENSG00000100181	TPTEP1	lincRNA	545.682	-2.01215	0.141692	-14.2008	9.05155e-46	2.01215	3.34535e-45	1.7171e-05	1 (1-1)	0.02	0.87593
ENSG00000122043	LINC00544	lincRNA	1.04368	-2.08756	0.222634	-9.37667	6.8092e-21	2.08756	1.84491e-20	0.13721	1.1471 (0.97-1.4)	2.63	0.10466
ENSG00000122548	KIAA0087	lincRNA	11.0646	5.8957	0.298959	19.7208	1.42972e-86	5.8957	7.83639e-86	3.7898e-05	1 (1-1)	0.18	0.67083
ENSG00000154537	FAM27C	lincRNA	32.651	-3.67534	0.144047	-25.5149	1.34681e-143	3.67534	1.20462e-142	0.0099812	1.01 (0.99-1)	0.84	0.36008
ENSG00000163009	C2orf48	lincRNA	23.5671	2.00434	0.14688	13.6461	2.12991e-42	2.00434	7.60224e-42	0.0011742	1.0012 (1-1)	1.1	0.29317
ENSG00000164385	LINC01600	lincRNA	1.95666	2.76774	0.158929	17.415	6.35165e-68	2.76774	2.92889e-67	-0.0095918	0.99045 (0.96-1)	0.45	0.50312
ENSG00000166770	ZNF667-AS1	lincRNA	66.9248	2.02029	0.112538	17.9521	4.61961e-72	2.02029	2.21018e-71	0.00057279	1.0006 (1-1)	1.34	0.24706
ENSG00000168367	LINC00917	lincRNA	0.248504	-2.08446	0.515765	-4.04149	5.31118e-05	2.08446	0.000102752	NA	NA (NA-NA)	NA	NA
ENSG00000170161	RP11-262H14.4	lincRNA	21.7971	2.17547	0.0885047	24.5803	2.05248e-133	2.17547	1.67843e-132	-0.0033972	0.99661 (0.99-1)	2.4	0.12124
ENSG00000173727	CMB9-22P13.1	lincRNA	36.967	-2.29011	0.106195	-21.5651	3.81743e-103	2.29011	2.42393e-102	0.006232	1.0063 (1-1)	7.6	0.0058277
ENSG00000176320	RP11-404O13.5	lincRNA	1.74694	3.92448	0.353682	11.0961	1.31094e-28	3.92448	3.95411e-28	-0.0022176	0.99778 (0.99-1)	0.8	0.37167
ENSG00000176659	C20orf197	lincRNA	84.4278	2.98289	0.114081	26.1473	1.05907e-150	2.98289	9.97989e-150	-9.5886e-05	0.9999 (1-1)	0.13	0.7233
ENSG00000176840	MIR7-3HG	lincRNA	0.910612	-3.66854	0.33942	-10.8083	3.14614e-27	3.66854	9.30575e-27	-0.46982	0.62511 (0.23-1.7)	0.84	0.35873
ENSG00000177338	LINC00469	lincRNA	1.47304	-2.77409	0.256404	-10.8192	2.79174e-27	2.77409	8.26421e-27	-0.0017387	0.99826 (0.91-1.1)	0	0.97073
ENSG00000177757	FAM87B	lincRNA	6.92054	2.30193	0.118817	19.3737	1.28679e-83	2.30193	6.83708e-83	-0.0083602	0.99167 (0.98-1)	1.31	0.2523
ENSG00000177788	RP5-1061H20.4	lincRNA	1.58511	3.49416	0.150732	23.1813	7.038e-119	3.49416	5.10511e-118	-0.013572	0.98652 (0.95-1)	0.53	0.4683
ENSG00000178248	AP000345.1	lincRNA	0.520898	2.62733	0.324424	8.09845	5.56643e-16	2.62733	1.3908e-15	-0.026613	0.97374 (0.93-1)	1.13	0.28693
ENSG00000178440	LINC00843	lincRNA	5.27893	3.32229	0.128219	25.9111	4.9952e-148	3.32229	4.62063e-147	-0.0023868	0.99762 (0.98-1)	0.11	0.74457
ENSG00000178977	LINC00324	lincRNA	158.908	-2.28897	0.0617659	-37.0588	1.29735e-300	2.28897	4.07207e-299	0.00042025	1.0004 (1-1)	0.06	0.81437
ENSG00000250072	CTC-529P8.1	lincRNA	3.94778	5.18019	0.255098	20.3067	1.12276e-91	5.18019	6.4436e-91	0.0071445	1.0072 (1-1)	6.26	0.012371
ENSG00000180279	MGC45922	lincRNA	1.89533	-2.07943	0.175461	-11.8512	2.1208e-32	2.07943	6.71722e-32	0.15033	1.1622 (1-1.3)	7.41	0.0065015
ENSG00000180869	LINC01555	lincRNA	0.487496	2.13534	0.297136	7.1864	6.65223e-13	2.13534	1.57049e-12	0.035552	1.0362 (0.99-1.1)	2.16	0.14143
ENSG00000181798	LINC00471	lincRNA	3.2203	3.49306	0.141189	24.7404	3.93634e-135	3.49306	3.26517e-134	-0.012386	0.98769 (0.97-1)	1.56	0.21178
ENSG00000182021	RP11-381O7.3	lincRNA	8.66591	2.76373	0.212049	13.0335	7.89364e-39	2.76373	2.7067e-38	0.0020005	1.002 (1-1)	0.96	0.32602
ENSG00000182366	FAM87A	lincRNA	3.66708	2.21373	0.114506	19.3329	2.8409e-83	2.21373	1.50442e-82	-0.0062	0.99382 (0.97-1)	0.22	0.6426
ENSG00000184115	RP13-1039J1.2	lincRNA	1.20437	2.60747	0.251095	10.3844	2.9204e-25	2.60747	8.42581e-25	0.010748	1.0108 (0.99-1)	1.32	0.25023
ENSG00000185847	LINC01405	lincRNA	1.9751	-4.66704	0.520829	-8.96078	3.22377e-19	4.66704	8.50529e-19	0.28216	1.326 (0.67-2.6)	0.67	0.41349
ENSG00000186369	LINC00643	lincRNA	0.906422	-2.50609	0.25473	-9.83823	7.70553e-23	2.50609	2.15044e-22	0.15547	1.1682 (0.92-1.5)	1.68	0.19514
ENSG00000186825	C2orf27B	lincRNA	0.333615	-2.12759	0.548499	-3.87892	0.000104919	2.12759	0.000200758	0.40889	1.5051 (0.89-2.5)	2.36	0.12424
ENSG00000189149	CRYM-AS1	lincRNA	7.0413	4.67054	0.142277	32.827	2.42591e-236	4.67054	4.50685e-235	0.00039968	1.0004 (0.99-1)	0.01	0.91033
ENSG00000189229	AC069277.2	lincRNA	1.61568	3.67694	0.593497	6.19538	5.81457e-10	3.67694	1.29301e-09	0.00038048	1.0004 (1-1)	0.05	0.82408
ENSG00000196979	RP11-88G17.6	lincRNA	1.38995	2.99369	0.192887	15.5204	2.52386e-54	2.99369	1.02152e-53	0.0151	1.0152 (1-1)	2.65	0.10352
ENSG00000197176	RP11-76E12.1	lincRNA	0.230706	-2.08064	0.507497	-4.09981	4.13487e-05	2.08064	8.03156e-05	0.23531	1.2653 (0.54-3)	0.3	0.58615
ENSG00000197210	KB-1592A4.15	lincRNA	2.46831	2.91828	0.197898	14.7464	3.24492e-49	2.91828	1.24781e-48	-0.011695	0.98837 (0.97-1)	1.14	0.28644
ENSG00000197308	GATA3-AS1	lincRNA	1.30557	-3.14999	0.2581	-12.2045	2.94054e-34	3.14999	9.53333e-34	0.20183	1.2236 (1-1.5)	5.07	0.024381
ENSG00000197332	ZNF833P	lincRNA	5.09225	3.92848	0.189706	20.7083	2.91396e-95	3.92848	1.72711e-94	-0.0044046	0.99561 (0.99-1)	1.32	0.25072
ENSG00000198547	C20orf203	lincRNA	18.5091	3.99614	0.149181	26.7873	4.54789e-158	3.99614	4.55129e-157	0.001095	1.0011 (1-1)	1.47	0.2255
ENSG00000198685	LINC01565	lincRNA	9.23209	3.59867	0.231897	15.5184	2.60555e-54	3.59867	1.05433e-53	0.00024561	1.0002 (1-1)	0.12	0.72789
ENSG00000203334	RP11-25I9.3	lincRNA	0.568558	2.71623	0.246692	11.0106	3.39685e-28	2.71623	1.01835e-27	0.036764	1.0374 (0.97-1.1)	1.08	0.29936
ENSG00000203650	LINC01285	lincRNA	0.828694	3.09367	0.299281	10.337	4.79261e-25	3.09367	1.37946e-24	-0.022105	0.97814 (0.95-1)	2.4	0.12127
ENSG00000203721	LINC00862	lincRNA	17.1393	-3.97392	0.140726	-28.2387	1.95719e-175	3.97392	2.25412e-174	0.047827	1.049 (0.98-1.1)	2	0.15739
ENSG00000203999	LINC01270	lincRNA	616.82	-7.30554	0.155537	-46.9698	0	7.30554	0	0.0085111	1.0085 (1-1)	1.59	0.20793
ENSG00000204092	LINC00951	lincRNA	0.453948	-2.41585	0.337917	-7.14925	8.72541e-13	2.41585	2.05498e-12	-0.028718	0.97169 (0.81-1.2)	0.09	0.75925
ENSG00000204283	FLJ45079	lincRNA	2.60074	-2.23688	0.199362	-11.2202	3.24532e-29	2.23688	9.87421e-29	0.18677	1.2054 (1.1-1.3)	11.65	0.00064246
ENSG00000204460	AC079586.1	lincRNA	0.360236	-2.42904	0.681705	-3.56318	0.000366394	2.42904	0.000686962	-0.45513	0.63437 (0.2-2)	0.6	0.43863
ENSG00000204464	C1orf195	lincRNA	0.516888	2.54486	0.280624	9.06856	1.20598e-19	2.54486	3.20267e-19	-0.020701	0.97951 (0.92-1)	0.49	0.48264
ENSG00000204588	LINC01123	lincRNA	6.58655	2.79428	0.258552	10.8074	3.17484e-27	2.79428	9.39009e-27	0.0043223	1.0043 (1-1)	3.83	0.050388
ENSG00000204603	LINC01257	lincRNA	3.74344	5.1741	0.303305	17.0591	2.9916e-65	5.1741	1.34569e-64	-0.00062293	0.99938 (1-1)	0.53	0.4664
ENSG00000204904	LINC01545	lincRNA	0.893829	2.65643	0.165334	16.067	4.34326e-58	2.65643	1.82337e-57	0.046073	1.0472 (0.98-1.1)	2	0.15734
ENSG00000205037	RP11-863P13.4	lincRNA	18.5304	3.68748	0.0979509	37.6462	0	3.68748	0	0.00075028	1.0008 (1-1)	0.1	0.74957
ENSG00000205106	DKFZp779M0652	lincRNA	1.16809	-3.42271	0.25372	-13.4901	1.78907e-41	3.42271	6.32752e-41	0.18397	1.202 (0.98-1.5)	3.01	0.082663
ENSG00000205611	LINC01597	lincRNA	4.75697	2.32062	0.199754	11.6174	3.3628e-31	2.32062	1.04967e-30	-0.0022018	0.9978 (0.99-1)	0.25	0.61884
ENSG00000205662	RP11-706O15.7	lincRNA	9.75181	2.58213	0.467062	5.52845	3.23065e-08	2.58213	6.88454e-08	-0.0002836	0.99972 (1-1)	0.05	0.82846
ENSG00000205663	RP11-706O15.5	lincRNA	63.972	3.58527	0.231073	15.5158	2.71356e-54	3.58527	1.0976e-53	-0.00036004	0.99964 (1-1)	2.36	0.12432
ENSG00000205786	LINC01531	lincRNA	6.93679	-4.41348	0.204905	-21.5392	6.69154e-103	4.41348	4.2362e-102	0.011581	1.0116 (0.88-1.2)	0.03	0.87386
ENSG00000205866	FAM99A	lincRNA	0.671092	-2.9686	0.612204	-4.84903	1.24066e-06	2.9686	2.52805e-06	0.17079	1.1862 (0.39-3.6)	0.09	0.76376
ENSG00000205930	C21orf62-AS1	lincRNA	16.9912	2.29092	0.09025	25.3841	3.7786e-142	2.29092	3.33046e-141	-0.0019858	0.99802 (0.99-1)	0.8	0.37247
ENSG00000207955	MIR219A2	lincRNA	2.54405	3.55937	0.13391	26.5804	1.14361e-155	3.55937	1.12411e-154	0.0049754	1.005 (0.98-1)	0.13	0.71452
ENSG00000212743	RP11-563J2.3	lincRNA	140.049	-3.37913	0.0980962	-34.4471	4.98475e-260	3.37913	1.12202e-258	-0.001924	0.99808 (0.99-1)	0.13	0.71455
ENSG00000212939	RP1-29C18.10	lincRNA	27.0824	5.17689	0.167377	30.9295	4.79929e-210	5.17689	7.23923e-209	0.0006182	1.0006 (1-1)	1.03	0.31105
ENSG00000213062	RP1-206D15.6	lincRNA	2.2324	3.73313	0.160254	23.2951	4.97199e-120	3.73313	3.65024e-119	-0.011742	0.98833 (0.96-1)	0.87	0.35016
ENSG00000213121	RP11-306O13.1	lincRNA	1.95357	4.05833	0.138967	29.2036	1.74455e-187	4.05833	2.21435e-186	-0.014281	0.98582 (0.94-1)	0.44	0.50939
ENSG00000213279	RP1-29C18.9	lincRNA	29.0384	3.55372	0.131762	26.9709	3.24879e-160	3.55372	3.30786e-159	0.00054411	1.0005 (1-1)	0.41	0.52138
ENSG00000213373	LINC00671	lincRNA	191.94	-5.26355	0.160348	-32.8258	2.52098e-236	5.26355	4.68006e-235	-0.00017683	0.99982 (0.99-1)	0	0.96993
ENSG00000213468	FIRRE	lincRNA	51.1853	6.19759	0.11638	53.2531	0	6.19759	0	-0.00024972	0.99975 (1-1)	0.19	0.66152
ENSG00000213793	ZNF888	lincRNA	1.99589	3.18893	0.137161	23.2495	1.43851e-119	3.18893	1.04973e-118	-0.0019422	0.99806 (0.96-1)	0.01	0.91804
ENSG00000213888	LINC01521	lincRNA	13.7975	2.62988	0.0834309	31.5217	4.38625e-218	2.62988	7.09389e-217	0.0043915	1.0044 (1-1)	1.36	0.24358
ENSG00000231106	LINC01436	lincRNA	4.38872	5.17666	0.418255	12.3768	3.48951e-35	5.17666	1.14393e-34	0.00095396	1.001 (1-1)	12.23	0.00046918
ENSG00000214194	LINC00998	lincRNA	141.939	2.19972	0.0684629	32.1301	1.67711e-226	2.19972	2.88003e-225	-0.00038367	0.99962 (1-1)	0.97	0.32529
ENSG00000214324	C3orf56	lincRNA	2.09415	4.64659	0.403678	11.5106	1.16623e-30	4.64659	3.61722e-30	-0.0061618	0.99386 (0.98-1)	1.26	0.26143
ENSG00000214650	RP11-83B20.1	lincRNA	6.53736	3.05772	0.11468	26.6631	1.26087e-156	3.05772	1.24709e-155	0.0051136	1.0051 (0.99-1)	0.51	0.47717
ENSG00000214870	AC004540.5	lincRNA	9.16727	2.20791	0.135799	16.2587	1.93943e-59	2.20791	8.25863e-59	0.0028401	1.0028 (1-1)	0.74	0.38835
ENSG00000215241	RP11-266K4.9	lincRNA	9.90995	2.65044	0.122807	21.5821	2.64663e-103	2.65044	1.68283e-102	0.0012454	1.0012 (1-1)	0.25	0.61576
ENSG00000215244	RP11-563J2.2	lincRNA	152.299	-2.81914	0.0983238	-28.672	8.52878e-181	2.81914	1.02499e-179	-0.001744	0.99826 (0.99-1)	0.23	0.63071
ENSG00000215374	FAM66B	lincRNA	5.85479	2.48293	0.141095	17.5975	2.5726e-69	2.48293	1.20121e-68	0.00068281	1.0007 (0.99-1)	0.03	0.87257
ENSG00000215386	MIR99AHG	lincRNA	9.08344	4.12874	0.219628	18.7988	7.72691e-79	4.12874	3.92701e-78	0.0012334	1.0012 (1-1)	1.28	0.25837
ENSG00000215859	RP6-74O6.2	lincRNA	16.8548	2.11917	0.0877322	24.155	6.62254e-129	2.11917	5.23055e-128	0.00035682	1.0004 (1-1)	0.02	0.88547
ENSG00000216921	AC131097.4	lincRNA	1.03109	2.88513	0.180159	16.0143	1.01481e-57	2.88513	4.24386e-57	0.038399	1.0391 (1-1.1)	3.3	0.069216
ENSG00000218357	LL22NC03-75H12.2	lincRNA	3.75534	-3.95567	0.241245	-16.3969	2.01167e-60	3.95567	8.64734e-60	0.045589	1.0466 (0.85-1.3)	0.18	0.67287
ENSG00000218839	FAM138C	lincRNA	1.2558	-2.37422	0.339473	-6.99385	2.6744e-12	2.37422	6.24255e-12	-0.087376	0.91633 (0.74-1.1)	0.67	0.4137
ENSG00000223396	RP11-134G8.5	lincRNA	40.7672	2.52584	0.0716306	35.262	2.24448e-272	2.52584	5.589e-271	0.0018654	1.0019 (1-1)	2.5	0.11415
ENSG00000223401	RP11-211G3.2	lincRNA	42.2437	-4.39856	0.150323	-29.2608	3.26912e-188	4.39856	4.16925e-187	0.023095	1.0234 (1-1.1)	2.74	0.097836
ENSG00000223414	LINC00473	lincRNA	0.303051	-2.2194	0.443617	-5.00297	5.6454e-07	2.2194	1.16208e-06	-0.096827	0.90771 (0.74-1.1)	0.82	0.36599
ENSG00000223466	AC064834.2	lincRNA	0.990091	2.32179	0.234305	9.90924	3.79506e-23	2.32179	1.06408e-22	-0.0037182	0.99629 (0.97-1)	0.11	0.74348
ENSG00000223473	GS1-124K5.3	lincRNA	14.8594	2.34666	0.0832702	28.1813	9.91893e-175	2.34666	1.13212e-173	-0.0072519	0.99277 (0.98-1)	2.89	0.089166
ENSG00000223546	LINC00630	lincRNA	20.6064	3.33067	0.088537	37.619	0	3.33067	0	-0.0016479	0.99835 (0.99-1)	0.33	0.56369
ENSG00000223685	LINC00571	lincRNA	0.687241	2.88449	0.210735	13.6878	1.20146e-42	2.88449	4.29861e-42	0.025729	1.0261 (0.97-1.1)	0.75	0.38803
ENSG00000223695	RP4-633O19__A.1	lincRNA	1.78633	2.70216	0.147949	18.2641	1.59889e-74	2.70216	7.8151e-74	0.029729	1.0302 (0.99-1.1)	2.17	0.14071
ENSG00000223704	LINC01422	lincRNA	36.1032	2.1413	0.104038	20.5819	3.98578e-94	2.1413	2.33813e-93	-0.00014983	0.99985 (1-1)	0.04	0.83454
ENSG00000223764	RP11-54O7.3	lincRNA	33.604	5.75232	0.188543	30.5092	1.96496e-204	5.75232	2.85387e-203	-0.00037919	0.99962 (1-1)	1.02	0.3116
ENSG00000223784	RP11-554I8.2	lincRNA	0.380329	-2.62068	0.842501	-3.1106	0.00186711	2.62068	0.00339188	-16.043	1.0781e-07 (0-Inf)	0	0.99479
ENSG00000223823	LINC01342	lincRNA	3.47821	-4.20042	0.256046	-16.405	1.76255e-60	4.20042	7.58097e-60	0.11292	1.1195 (0.9-1.4)	0.98	0.32259
ENSG00000223855	FLJ44511	lincRNA	14.3933	-2.66841	0.141054	-18.9177	8.15754e-80	2.66841	4.18688e-79	0.023715	1.024 (1-1)	5.41	0.020078
ENSG00000223891	OSER1-AS1	lincRNA	168.553	-2.03217	0.0792442	-25.6443	4.89016e-145	2.03217	4.41817e-144	-0.0016694	0.99833 (0.99-1)	0.61	0.43629
ENSG00000223907	LINC01226	lincRNA	10.0763	5.69295	0.279253	20.3863	2.211e-92	5.69295	1.27669e-91	0.00016205	1.0002 (1-1)	0.04	0.84574
ENSG00000223914	AC079630.2	lincRNA	0.214796	-2.03988	0.404647	-5.04114	4.62757e-07	2.03988	9.54847e-07	-0.59468	0.55174 (0.2-1.5)	1.28	0.25757
ENSG00000223929	AC007381.2	lincRNA	1.13142	2.0639	0.260857	7.91201	2.53269e-15	2.0639	6.25096e-15	0.010993	1.0111 (1-1)	1.85	0.17341
ENSG00000223930	RP11-33A14.1	lincRNA	0.811682	2.20144	0.290092	7.58876	3.22987e-14	2.20144	7.81872e-14	0.00041154	1.0004 (1-1)	0.06	0.81314
ENSG00000223956	RP4-710M16.2	lincRNA	0.250957	-2.00121	0.84376	-2.37177	0.0177029	2.00121	0.0303544	-0.56809	0.56661 (0.079-4.1)	0.32	0.57293
ENSG00000223985	AC093326.1	lincRNA	0.34977	2.12406	0.695959	3.05199	0.00227333	2.12406	0.00411206	0.0097676	1.0098 (0.97-1)	0.26	0.61178
ENSG00000224049	RP11-30O15.1	lincRNA	0.467074	-2.6532	0.336459	-7.88567	3.12862e-15	2.6532	7.71019e-15	0.089898	1.0941 (0.85-1.4)	0.49	0.48191
ENSG00000224050	RP1-90G24.6	lincRNA	1.45625	3.50914	0.332626	10.5498	5.08937e-26	3.50914	1.48207e-25	0.0062875	1.0063 (0.99-1)	1.03	0.3109
ENSG00000224099	AC064834.1	lincRNA	0.655692	2.93732	0.379527	7.73944	9.98583e-15	2.93732	2.43928e-14	0.0088754	1.0089 (0.99-1)	0.7	0.40184
ENSG00000224137	AC079767.4	lincRNA	19.7331	-3.41619	0.142424	-23.9861	3.88748e-127	3.41619	3.02665e-126	0.029184	1.0296 (1-1.1)	3.49	0.061588
ENSG00000224177	LINC00570	lincRNA	72.9209	-4.25002	0.185385	-22.9253	2.59884e-116	4.25002	1.84073e-115	0.0029669	1.003 (1-1)	3.93	0.047381
ENSG00000270124	RP11-118F19.1	lincRNA	3.31491	4.90127	0.159029	30.8199	1.41875e-208	4.90127	2.12179e-207	0.013959	1.0141 (1-1)	5.32	0.021129
ENSG00000224363	RP11-289H16.1	lincRNA	13.9963	5.93035	0.191252	31.0081	4.19606e-211	5.93035	6.38042e-210	-0.00025269	0.99975 (1-1)	0.02	0.88705
ENSG00000224397	LINC01272	lincRNA	4136.1	-4.62571	0.144005	-32.1218	2.18844e-226	4.62571	3.75431e-225	-4.3578e-05	0.99996 (1-1)	0.13	0.71377
ENSG00000224400	AC010880.1	lincRNA	1.22502	3.95261	0.387789	10.1927	2.13761e-24	3.95261	6.09985e-24	-0.0022829	0.99772 (0.98-1)	0.08	0.78364
ENSG00000224481	RP11-495P10.3	lincRNA	1.12202	2.95483	0.192082	15.3831	2.12458e-53	2.95483	8.52381e-53	0.018497	1.0187 (0.98-1.1)	0.78	0.37645
ENSG00000224559	LINC01087	lincRNA	0.546669	2.53167	0.574866	4.40394	1.06302e-05	2.53167	2.10633e-05	-0.0010594	0.99894 (0.97-1)	0.01	0.93794
ENSG00000224635	RP4-564F22.5	lincRNA	9.01175	2.21502	0.114539	19.3385	2.54612e-83	2.21502	1.34887e-82	0.00087748	1.0009 (0.99-1)	0.05	0.82293
ENSG00000224638	AC106900.6	lincRNA	1.01845	-2.76077	0.280819	-9.83114	8.26762e-23	2.76077	2.30642e-22	0.055987	1.0576 (0.88-1.3)	0.36	0.54941
ENSG00000224652	LINC00885	lincRNA	4.80116	-2.10256	0.19326	-10.8794	1.4446e-27	2.10256	4.29111e-27	0.030263	1.0307 (0.99-1.1)	2.53	0.11153
ENSG00000224687	RASAL2-AS1	lincRNA	1.42834	2.26201	0.208564	10.8457	2.09106e-27	2.26201	6.19726e-27	-0.014732	0.98538 (0.95-1)	0.84	0.35828
ENSG00000224739	AC016735.1	lincRNA	4.69688	5.79118	0.396011	14.6238	1.98014e-48	5.79118	7.54883e-48	0.00048016	1.0005 (1-1)	0.09	0.75808
ENSG00000224790	AP000704.5	lincRNA	0.864208	2.31779	0.173641	13.3482	1.21367e-40	2.31779	4.25341e-40	-0.00021836	0.99978 (0.94-1.1)	0	0.9948
ENSG00000224810	RP11-538D16.2	lincRNA	2.0903	4.03613	0.316417	12.7557	2.8968e-37	4.03613	9.75214e-37	-0.00084691	0.99915 (0.99-1)	0.04	0.8492
ENSG00000224843	LINC00240	lincRNA	1.4707	2.76055	0.24542	11.2482	2.36273e-29	2.76055	7.20265e-29	0.0047446	1.0048 (0.99-1)	0.22	0.63925
ENSG00000224844	AC107079.1	lincRNA	0.863912	3.17689	0.230425	13.7871	3.04977e-43	3.17689	1.09686e-42	-0.012399	0.98768 (0.95-1)	0.46	0.49828
ENSG00000224857	RP11-344P13.1	lincRNA	0.518186	2.56272	0.253009	10.129	4.10957e-24	2.56272	1.16805e-23	-0.023145	0.97712 (0.92-1)	0.56	0.4558
ENSG00000224924	LINC00320	lincRNA	0.50925	-2.38214	0.463672	-5.13755	2.78339e-07	2.38214	5.78144e-07	NA	NA (NA-NA)	NA	NA
ENSG00000224959	AC017002.2	lincRNA	13.3953	2.04719	0.103718	19.738	1.01803e-86	2.04719	5.58711e-86	0.0018826	1.0019 (1-1)	0.59	0.44327
ENSG00000224968	RP1-35C21.1	lincRNA	0.947526	3.28751	0.614433	5.35048	8.77188e-08	3.28751	1.84723e-07	-0.0080926	0.99194 (0.98-1)	1.04	0.30794
ENSG00000225107	AC092484.1	lincRNA	0.317036	-2.29291	0.560453	-4.09117	4.29196e-05	2.29291	8.33127e-05	0.041768	1.0427 (1-1.1)	8.9	0.0028557
ENSG00000225172	RP11-16L9.2	lincRNA	0.919278	3.1616	0.358508	8.81877	1.15727e-18	3.1616	3.02762e-18	-0.009038	0.991 (0.98-1)	1.71	0.19121
ENSG00000225194	LINC00092	lincRNA	21.4196	-2.96304	0.115042	-25.7562	2.75044e-146	2.96304	2.5113e-145	0.03858	1.0393 (1-1.1)	5.1	0.023867
ENSG00000226777	KIAA0125	lincRNA	1506.55	4.55165	0.126112	36.0922	3.00552e-285	4.55165	8.30119e-284	2.4332e-05	1 (1-1)	4.98	0.025668
ENSG00000225489	RP11-390F4.3	lincRNA	9.92187	2.58681	0.147428	17.5462	6.3567e-69	2.58681	2.95913e-68	7.5874e-07	1 (1-1)	0	0.99966
ENSG00000225490	RP4-610C12.3	lincRNA	3.69312	2.12169	0.181454	11.6927	1.38871e-31	2.12169	4.35533e-31	-0.0011765	0.99882 (0.99-1)	0.03	0.86017
ENSG00000225493	LINC01107	lincRNA	2.30331	3.96125	0.295412	13.4092	5.33883e-41	3.96125	1.87842e-40	-0.0033096	0.9967 (0.99-1)	0.72	0.39621
ENSG00000225703	AC005522.7	lincRNA	0.886668	2.06613	0.184384	11.2056	3.8278e-29	2.06613	1.16346e-28	0.001902	1.0019 (0.94-1.1)	0	0.95055
ENSG00000225783	MIAT	lincRNA	3424.42	-3.9981	0.101724	-39.3034	0	3.9981	0	8.962e-05	1.0001 (1-1)	0.29	0.58904
ENSG00000225793	RP1-234P15.4	lincRNA	4.7412	2.23124	0.10661	20.929	2.91754e-97	2.23124	1.75813e-96	-0.0031866	0.99682 (0.98-1)	0.11	0.7444
ENSG00000225868	AC016582.2	lincRNA	0.738978	2.98961	0.458849	6.51545	7.24713e-11	2.98961	1.64136e-10	0.015516	1.0156 (1-1)	2.35	0.12535
ENSG00000225873	LINC00694	lincRNA	1168.4	-5.99858	0.129496	-46.3224	0	5.99858	0	0.0062469	1.0063 (1-1)	7.65	0.0056654
ENSG00000225930	DKFZP434L187	lincRNA	9.89731	5.50947	0.227672	24.1991	2.27171e-129	5.50947	1.80037e-128	-0.0012545	0.99875 (1-1)	0.95	0.32961
ENSG00000225978	HAR1A	lincRNA	10.1006	-2.51978	0.124212	-20.2861	1.7048e-91	2.51978	9.75968e-91	0.024094	1.0244 (0.99-1.1)	2.5	0.11376
ENSG00000226012	AP001434.2	lincRNA	1.77467	-2.98233	0.240511	-12.4	2.61363e-35	2.98233	8.58513e-35	0.087744	1.0917 (1-1.2)	4.7	0.030093
ENSG00000226091	LINC00937	lincRNA	538.901	-4.86505	0.103826	-46.8577	0	4.86505	0	0.0017248	1.0017 (1-1)	0.62	0.42994
ENSG00000226125	AC098823.3	lincRNA	13.7301	-2.83781	0.156029	-18.1878	6.45321e-74	2.83781	3.13853e-73	0.015873	1.016 (0.98-1.1)	0.86	0.35259
ENSG00000226159	LINC01375	lincRNA	1.86397	4.50302	0.428394	10.5114	7.65471e-26	4.50302	2.22377e-25	0.0014425	1.0014 (1-1)	0.27	0.60007
ENSG00000226202	RP11-328D5.1	lincRNA	0.465649	2.49712	0.369256	6.76256	1.3557e-11	2.49712	3.11978e-11	0.01712	1.0173 (0.98-1.1)	1.03	0.30954
ENSG00000226337	RP11-274B18.4	lincRNA	5.91853	-6.21671	0.232335	-26.7575	1.01066e-157	6.21671	1.00844e-156	-0.10809	0.89755 (0.42-1.9)	0.08	0.77844
ENSG00000226508	AC104655.3	lincRNA	0.9897	-2.48849	0.256041	-9.71909	2.50002e-22	2.48849	6.92492e-22	0.24801	1.2815 (1.1-1.6)	6.33	0.011845
ENSG00000226562	CYP4F26P	lincRNA	2.41346	4.46015	0.355803	12.5355	4.77549e-36	4.46015	1.58099e-35	-0.0019085	0.99809 (0.99-1)	0.21	0.64506
ENSG00000226644	RP11-128M1.1	lincRNA	0.657528	-2.75356	0.329223	-8.3638	6.07277e-17	2.75356	1.54425e-16	0.074553	1.0774 (0.86-1.3)	0.43	0.51164
ENSG00000226669	RP11-509J21.4	lincRNA	1.51329	3.5599	0.173533	20.5143	1.60622e-93	3.5599	9.37692e-93	0.014885	1.015 (0.99-1)	1.19	0.27603
ENSG00000226673	LINC01108	lincRNA	7.29995	5.61607	0.261155	21.5048	1.40507e-102	5.61607	8.87298e-102	0.00068492	1.0007 (1-1)	1.6	0.20573
ENSG00000226686	LINC01535	lincRNA	3.83103	3.54742	0.20928	16.9506	1.9042e-64	3.54742	8.50907e-64	0.00013046	1.0001 (0.99-1)	0	0.97396
ENSG00000226751	AF127936.5	lincRNA	1.27163	2.58819	0.212211	12.1963	3.25389e-34	2.58819	1.05452e-33	0.013134	1.0132 (0.99-1)	1.69	0.19343
ENSG00000226756	AC007365.3	lincRNA	2.78848	2.27875	0.120448	18.9189	7.96681e-80	2.27875	4.08982e-79	-0.026119	0.97422 (0.94-1)	2.07	0.15044
ENSG00000260693	AC026150.8	lincRNA	58.3257	4.50938	0.0946723	47.6315	0	4.50938	0	0.0010859	1.0011 (1-1)	4	0.045554
ENSG00000226995	LINC00658	lincRNA	1.82012	-3.86852	0.236571	-16.3525	4.17403e-60	3.86852	1.78789e-59	0.2959	1.3443 (1-1.8)	3.81	0.051097
ENSG00000227017	AC007036.6	lincRNA	3.44969	3.60203	0.180474	19.9587	1.25991e-88	3.60203	7.04075e-88	-0.0065124	0.99351 (0.98-1)	0.9	0.34351
ENSG00000227051	C14orf132	lincRNA	24.6592	-2.39676	0.11728	-20.4363	7.95831e-93	2.39676	4.61313e-92	0.010746	1.0108 (1-1)	1.94	0.16375
ENSG00000233922	AL133493.2	lincRNA	49.4287	4.30231	0.18602	23.1282	2.41125e-118	4.30231	1.74133e-117	0.0002714	1.0003 (1-1)	5.19	0.022718
ENSG00000227502	LINC01268	lincRNA	87.1139	4.54618	0.157462	28.8717	2.70977e-183	4.54618	3.33623e-182	9.591e-05	1.0001 (1-1)	0.27	0.60304
ENSG00000227516	RP5-973N23.4	lincRNA	0.45387	2.35767	0.208583	11.3032	1.2647e-29	2.35767	3.86788e-29	-0.022779	0.97748 (0.89-1.1)	0.23	0.62982
ENSG00000227544	AC018647.3	lincRNA	1.51959	2.07649	0.144408	14.3793	6.97656e-47	2.07649	2.61302e-46	-0.02976	0.97068 (0.92-1)	1.37	0.24111
ENSG00000227630	LINC01132	lincRNA	5.01228	2.45226	0.147301	16.6479	3.13413e-62	2.45226	1.3717e-61	0.0058194	1.0058 (1-1)	1.43	0.23119
ENSG00000227674	LINC00355	lincRNA	1.67768	3.89982	0.511646	7.62212	2.49548e-14	3.89982	6.05046e-14	0.0014675	1.0015 (1-1)	2.55	0.11018
ENSG00000227706	RP11-301G19.1	lincRNA	24.2223	5.47878	0.254132	21.5588	4.37879e-103	5.47878	2.77726e-102	1.3097e-05	1 (1-1)	0.16	0.68828
ENSG00000227885	RP11-79N23.1	lincRNA	2.76186	4.744	0.205371	23.0997	4.66605e-118	4.744	3.35776e-117	-0.0098867	0.99016 (0.98-1)	2	0.15779
ENSG00000227911	RP11-141M1.1	lincRNA	0.668699	2.86874	0.249506	11.4977	1.3554e-30	2.86874	4.19984e-30	-0.02975	0.97069 (0.92-1)	1.3	0.25338
ENSG00000227938	AC104695.4	lincRNA	0.351313	-2.0568	0.37859	-5.4328	5.54758e-08	2.0568	1.17427e-07	0.38363	1.4676 (0.98-2.2)	3.47	0.062582
ENSG00000227946	AC007383.3	lincRNA	27.7453	2.48145	0.0781003	31.7726	1.54815e-221	2.48145	2.56168e-220	-0.0017386	0.99826 (1-1)	1.55	0.21292
ENSG00000228037	RP3-395M20.9	lincRNA	7.67181	-2.19331	0.101582	-21.5915	2.15929e-103	2.19331	1.37434e-102	0.034691	1.0353 (0.98-1.1)	1.77	0.18284
ENSG00000228043	AC097721.2	lincRNA	2.61382	2.85439	0.112839	25.2962	3.52059e-141	2.85439	3.08115e-140	0.0086324	1.0087 (0.98-1)	0.25	0.6179
ENSG00000228058	RP11-552D4.1	lincRNA	14.0046	-2.58612	0.210656	-12.2765	1.2112e-34	2.58612	3.94636e-34	-0.00074535	0.99925 (0.99-1)	0.01	0.91843
ENSG00000228065	LINC01515	lincRNA	24.4827	7.48977	0.243927	30.7049	4.89536e-207	7.48977	7.22971e-206	-0.00030188	0.9997 (1-1)	0.23	0.63456
ENSG00000228140	RP3-467K16.4	lincRNA	31.9844	-3.34161	0.107362	-31.1245	1.12166e-212	3.34161	1.72725e-211	0.026094	1.0264 (0.99-1.1)	2.08	0.14902
ENSG00000228216	RP11-367F23.1	lincRNA	0.387201	-2.38795	0.364252	-6.55576	5.53589e-11	2.38795	1.25777e-10	0.30616	1.3582 (0.95-1.9)	2.81	0.093555
ENSG00000228223	HCG11	lincRNA	80.5744	2.11925	0.109555	19.3442	2.28193e-83	2.11925	1.20967e-82	-0.00031612	0.99968 (1-1)	0.66	0.41562
ENSG00000228386	RP5-1125A11.4	lincRNA	2.18286	4.46879	0.151401	29.5163	1.77716e-191	4.46879	2.33019e-190	-0.017555	0.9826 (0.96-1)	1.73	0.18784
ENSG00000228423	RP4-633I8.4	lincRNA	2.56532	4.92679	0.14923	33.0147	4.99641e-239	4.92679	9.54385e-238	-0.010707	0.98935 (0.97-1)	0.99	0.31966
ENSG00000228434	AC004951.6	lincRNA	120.146	2.94222	0.0693788	42.4081	0	2.94222	0	-0.0013127	0.99869 (1-1)	4.2	0.040532
ENSG00000228463	AP006222.2	lincRNA	270.977	-2.55608	0.117197	-21.81	1.86378e-105	2.55608	1.21034e-104	0.00090965	1.0009 (1-1)	0.51	0.47677
ENSG00000228484	RP11-106M7.1	lincRNA	3.99422	4.9477	0.24433	20.2501	3.54852e-91	4.9477	2.02463e-90	5.916e-05	1.0001 (0.99-1)	0	0.9849
ENSG00000228634	RP4-534N18.2	lincRNA	4.36066	3.42117	0.127125	26.9118	1.59944e-159	3.42117	1.61944e-158	-0.00090751	0.99909 (0.98-1)	0.01	0.91924
ENSG00000228719	RP5-1119A7.14	lincRNA	1.47812	-3.47348	0.220869	-15.7264	9.96677e-56	3.47348	4.08999e-55	0.20195	1.2238 (0.86-1.7)	1.3	0.25427
ENSG00000228742	RP5-884M6.1	lincRNA	2.52746	3.52483	0.405675	8.68881	3.6627e-18	3.52483	9.50258e-18	0.003807	1.0038 (1-1)	1.93	0.16466
ENSG00000228778	RP11-129J12.1	lincRNA	1.11243	3.76882	0.429013	8.78488	1.56532e-18	3.76882	4.08759e-18	0.0078041	1.0078 (0.99-1)	0.8	0.3715
ENSG00000228789	HCG22	lincRNA	0.754623	-2.50958	0.332751	-7.54192	4.63112e-14	2.50958	1.11784e-13	0.031268	1.0318 (0.83-1.3)	0.08	0.78208
ENSG00000228800	RP11-253D19.1	lincRNA	1.67381	-2.10121	0.200569	-10.4763	1.11057e-25	2.10121	3.22116e-25	0.077033	1.0801 (0.96-1.2)	1.74	0.18754
ENSG00000228878	SEPT7-AS1	lincRNA	22.5862	2.32954	0.0788709	29.5361	9.91123e-192	2.32954	1.30359e-190	0.0020096	1.002 (1-1)	0.69	0.40482
ENSG00000228886	RP11-290D2.3	lincRNA	1.51758	3.42644	0.148461	23.0798	7.39084e-118	3.42644	5.30355e-117	-0.015988	0.98414 (0.94-1)	0.53	0.46591
ENSG00000228906	RP13-216E22.4	lincRNA	5.37024	3.8959	0.124085	31.3971	2.21638e-216	3.8959	3.53288e-215	-0.0096672	0.99038 (0.98-1)	1.74	0.18736
ENSG00000229118	AC068491.2	lincRNA	2.81605	4.32029	0.163348	26.4485	3.79854e-154	4.32029	3.69591e-153	0.014949	1.0151 (1-1)	2.54	0.11109
ENSG00000229140	CCDC26	lincRNA	14.29	5.78439	0.18219	31.7493	3.24842e-221	5.78439	5.3646e-220	-0.00057435	0.99943 (1-1)	0.31	0.57819
ENSG00000229227	RP11-38L15.2	lincRNA	6.60088	2.71162	0.0848748	31.9485	5.66827e-224	2.71162	9.55955e-223	-0.0035708	0.99644 (0.98-1)	0.13	0.71448
ENSG00000229236	TTTY10	lincRNA	6.08378	2.22871	0.250705	8.88977	6.12347e-19	2.22871	1.60971e-18	0.00039594	1.0004 (1-1)	0.02	0.87948
ENSG00000229311	RP11-475I24.8	lincRNA	4.73729	5.1494	0.212257	24.2602	5.15687e-130	5.1494	4.10483e-129	-0.010052	0.99 (0.98-1)	4.16	0.041316
ENSG00000229373	LINC00452	lincRNA	1.98708	-2.46837	0.218949	-11.2737	1.77005e-29	2.46837	5.40465e-29	0.18283	1.2006 (1.1-1.3)	14.95	0.00011032
ENSG00000229425	AJ006998.2	lincRNA	19.0189	7.04232	0.343823	20.4824	3.09174e-93	7.04232	1.79914e-92	0.00066005	1.0007 (1-1)	3.02	0.082452
ENSG00000272068	RP11-284F21.9	lincRNA	3.27607	4.16764	0.225959	18.4442	5.80306e-76	4.16764	2.87232e-75	0.0058713	1.0059 (1-1)	9.35	0.002234
ENSG00000229484	RP5-888M10.2	lincRNA	1.00901	3.00142	0.211217	14.2101	7.92624e-46	3.00142	2.93201e-45	0.016242	1.0164 (0.99-1)	1.2	0.27318
ENSG00000229557	LINC00379	lincRNA	0.404055	2.11603	0.559953	3.77894	0.000157495	2.11603	0.000299375	-0.0085397	0.9915 (0.96-1)	0.25	0.62035
ENSG00000229569	RP11-481G8.2	lincRNA	0.592521	2.46341	0.22388	11.0033	3.68517e-28	2.46341	1.10434e-27	0.035413	1.036 (0.96-1.1)	0.87	0.34971
ENSG00000229671	LINC01150	lincRNA	10.5324	4.21195	0.138216	30.4737	5.81368e-204	4.21195	8.41486e-203	0.00096578	1.001 (1-1)	0.13	0.71653
ENSG00000229729	RP11-159G9.5	lincRNA	43.453	2.38672	0.09376	25.4557	6.10961e-143	2.38672	5.43685e-142	-0.00031664	0.99968 (1-1)	0.05	0.81725
ENSG00000229792	LINC00399	lincRNA	0.679299	2.42665	0.27816	8.72394	2.68692e-18	2.42665	6.98774e-18	-0.030593	0.96987 (0.92-1)	1.28	0.25842
ENSG00000229807	XIST	lincRNA	7632.56	3.07152	0.29859	10.2868	8.08465e-25	3.07152	2.32004e-24	-9.0291e-07	1 (1-1)	0.12	0.72476
ENSG00000229855	CTC-546K23.1	lincRNA	8.712	6.59517	0.421254	15.656	3.02201e-55	6.59517	1.23335e-54	-0.00048566	0.99951 (1-1)	0.41	0.52214
ENSG00000229891	LINC01315	lincRNA	3.35943	-3.61841	0.194522	-18.6015	3.12479e-77	3.61841	1.56402e-76	-0.0061572	0.99386 (0.84-1.2)	0.01	0.94083
ENSG00000229921	KIF25-AS1	lincRNA	1.90386	3.02893	0.397816	7.61391	2.6592e-14	3.02893	6.44618e-14	-0.00085623	0.99914 (0.99-1)	0.04	0.83311
ENSG00000229981	LINC01435	lincRNA	0.345409	2.08307	0.343078	6.07169	1.26573e-09	2.08307	2.79424e-09	-0.038989	0.96176 (0.89-1)	0.91	0.34054
ENSG00000229989	MIR181A1HG	lincRNA	112.606	5.84914	0.186087	31.4322	7.3471e-217	5.84914	1.17591e-215	-0.00011956	0.99988 (1-1)	0.73	0.39281
ENSG00000230105	RP11-431N15.2	lincRNA	1.98916	4.03654	0.206418	19.5552	3.72689e-85	4.03654	2.01387e-84	-0.01129	0.98877 (0.97-1)	1.9	0.16792
ENSG00000230173	AC006196.1	lincRNA	0.406702	2.18528	0.583071	3.74788	0.000178336	2.18528	0.000338334	-0.023114	0.97715 (0.93-1)	1.01	0.3151
ENSG00000230310	CTD-2192J16.11	lincRNA	0.751396	2.13944	0.175747	12.1734	4.30735e-34	2.13944	1.3937e-33	0.0058089	1.0058 (0.94-1.1)	0.03	0.87024
ENSG00000230400	RP11-359G22.2	lincRNA	1.49341	3.84906	0.328725	11.7091	1.14547e-31	3.84906	3.59647e-31	0.007072	1.0071 (1-1)	3.54	0.059996
ENSG00000230423	XX-C2158C6.1	lincRNA	1.34521	-2.42792	0.255964	-9.48539	2.41482e-21	2.42792	6.59093e-21	0.099278	1.1044 (0.94-1.3)	1.46	0.22617
ENSG00000230490	RP11-141M1.3	lincRNA	0.688658	2.66054	0.249073	10.6818	1.23882e-26	2.66054	3.63693e-26	-0.0088466	0.99119 (0.95-1)	0.16	0.68641
ENSG00000230515	AC092580.3	lincRNA	0.33319	-2.38926	0.396918	-6.01953	1.74928e-09	2.38926	3.84704e-09	-0.4094	0.66405 (0.21-2.1)	0.47	0.49445
ENSG00000230537	RP11-305L7.1	lincRNA	15.9731	-2.62857	0.130339	-20.1673	1.8986e-90	2.62857	1.07734e-89	0.025043	1.0254 (0.99-1.1)	2.49	0.11477
ENSG00000230542	LINC00102	lincRNA	7.78324	2.91598	0.15088	19.3265	3.2156e-83	2.91598	1.70213e-82	-0.00032369	0.99968 (0.99-1)	0.01	0.91186
ENSG00000230561	LINC01183	lincRNA	2.02411	2.86209	0.166098	17.2313	1.54605e-66	2.86209	7.04168e-66	0.0045854	1.0046 (0.98-1)	0.21	0.64981
ENSG00000230569	AC114763.1	lincRNA	1.76935	4.09644	0.147801	27.7159	4.49078e-169	4.09644	4.91175e-168	-0.039283	0.96148 (0.92-1)	3.83	0.050443
ENSG00000230590	FTX	lincRNA	233.676	3.45781	0.095139	36.3448	3.17005e-289	3.45781	9.03029e-288	-0.00051732	0.99948 (1-1)	4.19	0.040739
ENSG00000230606	AC159540.1	lincRNA	464.718	2.63357	0.104235	25.2656	7.63469e-141	2.63357	6.65767e-140	2.1655e-05	1 (1-1)	0.09	0.76556
ENSG00000230615	RP5-1198O20.4	lincRNA	62.0002	-2.497	0.144218	-17.3141	3.67942e-67	2.497	1.68627e-66	0.00083423	1.0008 (0.99-1)	0.06	0.80473
ENSG00000230631	RP11-359N11.1	lincRNA	0.593705	2.1423	0.408328	5.24651	1.5501e-07	2.1423	3.2408e-07	-0.00086321	0.99914 (0.99-1)	0.09	0.76859
ENSG00000230658	KLHL7-AS1	lincRNA	3.82551	2.35266	0.145188	16.2042	4.70888e-59	2.35266	1.99681e-58	-0.0068662	0.99316 (0.98-1)	0.82	0.3649
ENSG00000230663	FAM224B	lincRNA	0.736625	2.05786	0.690556	2.98001	0.0028824	2.05786	0.00518334	0.0050364	1.005 (0.99-1)	0.58	0.44643
ENSG00000230687	RP5-1114G22.2	lincRNA	0.60149	-3.22226	0.453366	-7.10741	1.18237e-12	3.22226	2.77799e-12	0.37732	1.4584 (0.2-11)	0.14	0.70827
ENSG00000230690	AC013402.5	lincRNA	0.815682	3.33772	0.595826	5.60183	2.12096e-08	3.33772	4.54282e-08	-0.0044909	0.99552 (0.99-1)	1.14	0.28479
ENSG00000230699	RP11-54O7.1	lincRNA	38.8099	7.25731	0.215564	33.6666	1.78066e-248	7.25731	3.6672e-247	-0.00041955	0.99958 (1-1)	1.72	0.18912
ENSG00000230724	LINC01001	lincRNA	9639.23	-3.22534	0.0823091	-39.1857	0	3.22534	0	4.7092e-05	1 (1-1)	0.98	0.32186
ENSG00000230731	RP11-478K15.6	lincRNA	3.2061	5.07616	0.375963	13.5018	1.52685e-41	5.07616	5.40538e-41	-0.0020204	0.99798 (0.99-1)	0.87	0.35192
ENSG00000230736	RP1-149A16.3	lincRNA	9.07478	2.26711	0.0887814	25.5359	7.87582e-144	2.26711	7.05425e-143	0.0053544	1.0054 (0.99-1)	0.58	0.44532
ENSG00000230836	LINC01293	lincRNA	3.9248	3.99946	0.214654	18.6321	1.76467e-77	3.99946	8.85174e-77	-0.0032285	0.99678 (0.99-1)	0.41	0.52312
ENSG00000230839	RP5-968J1.1	lincRNA	1.92298	-3.09665	0.220579	-14.0388	9.02901e-45	3.09665	3.31031e-44	0.027781	1.0282 (0.87-1.2)	0.11	0.74252
ENSG00000230968	AC084149.1	lincRNA	0.393572	2.19077	0.274953	7.96778	1.61545e-15	2.19077	4.00108e-15	-0.020399	0.97981 (0.91-1.1)	0.28	0.59354
ENSG00000231010	RP6-109B7.2	lincRNA	8.92555	2.41979	0.114347	21.1617	2.15183e-99	2.41979	1.32257e-98	0.00096947	1.001 (0.99-1)	0.06	0.79992
ENSG00000231028	LINC00271	lincRNA	0.776306	2.25001	0.194938	11.5422	8.08514e-31	2.25001	2.51215e-30	-0.0039917	0.99602 (0.94-1.1)	0.02	0.89812
ENSG00000231081	RP4-760C5.3	lincRNA	1.22723	2.09097	0.168592	12.4025	2.53197e-35	2.09097	8.31852e-35	-0.037692	0.96301 (0.91-1)	1.7	0.19214
ENSG00000244620	AL122127.25	lincRNA	2.26582	3.70961	0.226511	16.3772	2.7824e-60	3.70961	1.19392e-59	0.015826	1.016 (1-1)	5.54	0.018638
ENSG00000231131	LINC01468	lincRNA	1.9901	4.55983	0.261564	17.433	4.63816e-68	4.55983	2.14167e-67	0.00028335	1.0003 (0.99-1)	0	0.96934
ENSG00000231140	RP11-347J14.7	lincRNA	1.41976	-3.99449	0.324423	-12.3126	7.74907e-35	3.99449	2.53018e-34	0.077657	1.0808 (0.87-1.3)	0.51	0.47441
ENSG00000231196	RP11-495P10.8	lincRNA	1.29825	3.22132	0.30436	10.5839	3.53824e-26	3.22132	1.03261e-25	-0.0043778	0.99563 (0.98-1)	0.39	0.53425
ENSG00000231212	RP11-111F5.3	lincRNA	1.55888	2.66005	0.187931	14.1544	1.75536e-45	2.66005	6.4721e-45	-0.0043095	0.9957 (0.97-1)	0.13	0.71439
ENSG00000231412	CTC-490G23.2	lincRNA	168.802	-6.41584	0.18369	-34.9274	2.84924e-267	6.41584	6.7986e-266	0.014478	1.0146 (1-1)	4.15	0.041637
ENSG00000231437	RP11-88H9.2	lincRNA	2.65791	-4.47944	0.224577	-19.9461	1.62058e-88	4.47944	9.05033e-88	0.070199	1.0727 (0.93-1.2)	0.87	0.34966
ENSG00000231439	WASIR2	lincRNA	8.60657	2.24101	0.142468	15.7299	9.43078e-56	2.24101	3.8716e-55	0.0019503	1.002 (1-1)	0.54	0.46364
ENSG00000231453	LINC01305	lincRNA	4.40766	-2.33883	0.207185	-11.2886	1.49336e-29	2.33883	4.5642e-29	-0.00088255	0.99912 (0.99-1)	0.06	0.81336
ENSG00000231459	LINC00032	lincRNA	0.533601	2.13004	0.233473	9.12326	7.28945e-20	2.13004	1.94314e-19	-0.035075	0.96553 (0.9-1)	0.91	0.34103
ENSG00000231507	LINC01353	lincRNA	8.85543	-2.63604	0.12188	-21.6282	9.75536e-104	2.63604	6.22853e-103	0.080388	1.0837 (1-1.1)	8.88	0.0028821
ENSG00000231509	RP11-574F11.3	lincRNA	1.54647	3.61138	0.158475	22.7884	5.97756e-115	3.61138	4.18833e-114	-0.040601	0.96021 (0.92-1)	3.63	0.056786
ENSG00000231533	RP1-232L24.3	lincRNA	0.530086	2.53159	0.36574	6.92183	4.45858e-12	2.53159	1.03653e-11	-0.051863	0.94946 (0.9-1)	3.35	0.067108
ENSG00000231560	AC091814.3	lincRNA	8.2821	2.93712	0.166347	17.6566	9.04893e-70	2.93712	4.24191e-69	0.0030349	1.003 (1-1)	3.7	0.054277
ENSG00000231877	RP11-177F15.1	lincRNA	0.345858	2.04647	0.587444	3.48369	0.000494546	2.04647	0.000922849	0.0025178	1.0025 (0.98-1)	0.05	0.82689
ENSG00000231966	RP11-12M5.4	lincRNA	0.224455	-2.07821	0.497409	-4.17808	2.93986e-05	2.07821	5.73908e-05	1.0553	2.8727 (1.1-7.2)	5.02	0.025009
ENSG00000231976	LINC00202-2	lincRNA	2.44535	-2.74548	0.228091	-12.0368	2.2775e-33	2.74548	7.2981e-33	0.13691	1.1467 (1.1-1.2)	11.21	0.00081417
ENSG00000232063	RP11-307E17.8	lincRNA	21.2425	2.7345	0.110113	24.8335	3.8973e-136	2.7345	3.26367e-135	0.00081484	1.0008 (1-1)	0.22	0.63854
ENSG00000232104	RFX3-AS1	lincRNA	12.0745	2.46953	0.115472	21.3865	1.78601e-101	2.46953	1.11731e-100	0.0020639	1.0021 (1-1)	0.62	0.42927
ENSG00000232118	BACH1-AS1	lincRNA	4.11315	2.28007	0.125965	18.1008	3.13998e-73	2.28007	1.51741e-72	-0.0039613	0.99605 (0.98-1)	0.14	0.70829
ENSG00000232164	AC092669.3	lincRNA	0.456844	2.28106	0.249887	9.12834	6.95549e-20	2.28106	1.8549e-19	0.0092934	1.0093 (0.96-1.1)	0.13	0.72157
ENSG00000232229	LINC00865	lincRNA	42.9786	3.78399	0.159505	23.7233	2.0739e-124	3.78399	1.58054e-123	-0.00017684	0.99982 (1-1)	0.27	0.6049
ENSG00000232243	RP11-408E5.5	lincRNA	0.363546	2.19993	0.804109	2.73586	0.00622175	2.19993	0.0109822	-0.015596	0.98453 (0.95-1)	0.73	0.39238
ENSG00000232300	FAM215B	lincRNA	206.311	3.22759	0.0629164	51.2996	0	3.22759	0	2.4578e-06	1 (1-1)	0	0.99335
ENSG00000232325	AC093627.7	lincRNA	1.65482	-3.96458	0.290619	-13.6419	2.25701e-42	3.96458	8.05309e-42	0.21767	1.2432 (0.94-1.6)	2.4	0.12099
ENSG00000229481	CTD-2554C21.3	lincRNA	3.5815	3.4614	0.312896	11.0625	1.90811e-28	3.4614	5.74275e-28	0.0048785	1.0049 (1-1)	6.11	0.013453
ENSG00000232444	AC010745.4	lincRNA	1.59747	4.29266	0.360491	11.9078	1.07755e-32	4.29266	3.42574e-32	-0.0078647	0.99217 (0.98-1)	1.47	0.22527
ENSG00000232453	RP4-794H19.1	lincRNA	11.2387	-2.43273	0.121197	-20.0724	1.28614e-89	2.43273	7.24466e-89	0.002979	1.003 (0.97-1)	0.03	0.87368
ENSG00000232555	AC104088.1	lincRNA	0.813376	3.24329	0.443999	7.30473	2.77826e-13	3.24329	6.60907e-13	-0.0069083	0.99312 (0.97-1)	0.3	0.58126
ENSG00000232593	KANTR	lincRNA	23.3932	3.92575	0.105158	37.332	4.96744e-305	3.92575	1.62643e-303	-0.0016439	0.99836 (0.99-1)	0.73	0.39449
ENSG00000232677	LINC00665	lincRNA	133.706	2.91446	0.10387	28.0588	3.12288e-173	2.91446	3.51933e-172	6.9424e-05	1.0001 (1-1)	0.12	0.72581
ENSG00000232680	AC002511.3	lincRNA	4.83424	-3.77284	0.183043	-20.6118	2.14997e-94	3.77284	1.26427e-93	0.03625	1.0369 (0.95-1.1)	0.63	0.42764
ENSG00000232827	LINC01189	lincRNA	2.10029	3.77375	0.283125	13.3289	1.57192e-40	3.77375	5.50133e-40	0.0014925	1.0015 (0.99-1)	0.04	0.83462
ENSG00000232977	LINC00327	lincRNA	2.35045	3.56364	0.187652	18.9906	2.03883e-80	3.56364	1.0526e-79	-0.0021435	0.99786 (0.98-1)	0.05	0.82171
ENSG00000233008	RP11-475O6.1	lincRNA	1.6834	2.67909	0.212739	12.5933	2.29816e-36	2.67909	7.64271e-36	-0.003531	0.99648 (0.98-1)	0.11	0.7383
ENSG00000233013	FAM157B	lincRNA	840.796	-3.27721	0.13018	-25.1745	7.61782e-140	3.27721	6.58424e-139	0.00026868	1.0003 (1-1)	0.86	0.35304
ENSG00000233056	ERVH48-1	lincRNA	23.0948	5.24654	0.119339	43.9632	0	5.24654	0	-0.0021961	0.99781 (0.99-1)	1.4	0.23707
ENSG00000233077	LINC01271	lincRNA	98.3871	-6.5681	0.160629	-40.8898	0	6.5681	0	0.0041831	1.0042 (0.96-1.1)	0.03	0.85564
ENSG00000233117	LINC00702	lincRNA	1.63416	-3.86168	0.242115	-15.9498	2.8584e-57	3.86168	1.19047e-56	0.11386	1.1206 (0.78-1.6)	0.39	0.53188
ENSG00000233214	AC002511.2	lincRNA	11.5585	-6.22604	0.211428	-29.4476	1.35294e-190	6.22604	1.7617e-189	-0.031098	0.96938 (0.77-1.2)	0.07	0.78772
ENSG00000233236	AP001171.1	lincRNA	12.3014	5.13958	0.240292	21.3889	1.69622e-101	5.13958	1.06127e-100	0.0011896	1.0012 (1-1)	1.09	0.2958
ENSG00000233396	RP11-458D21.1	lincRNA	4.13549	2.64625	0.138102	19.1615	7.75758e-82	2.64625	4.05195e-81	0.0040365	1.004 (0.99-1)	0.45	0.50233
ENSG00000233410	LINC01222	lincRNA	1.76218	4.20879	0.351635	11.9692	5.15132e-33	4.20879	1.64449e-32	-0.0028581	0.99715 (0.99-1)	0.36	0.54816
ENSG00000233538	AC017104.2	lincRNA	5.12779	5.45016	0.15458	35.2579	2.59693e-272	5.45016	6.45715e-271	-0.0021918	0.99781 (0.99-1)	0.25	0.61556
ENSG00000233569	RP11-500B12.1	lincRNA	0.402404	-2.12154	0.397814	-5.333	9.6602e-08	2.12154	2.03161e-07	0.074387	1.0772 (0.89-1.3)	0.6	0.44018
ENSG00000233610	LINC00462	lincRNA	1.23397	-3.25676	0.233772	-13.9314	4.08503e-44	3.25676	1.48421e-43	0.17	1.1853 (0.94-1.5)	2.09	0.14836
ENSG00000233651	RP11-111F5.8	lincRNA	2.92855	4.95592	0.316105	15.6781	2.13609e-55	4.95592	8.7354e-55	0.0011272	1.0011 (0.99-1)	0.06	0.81093
ENSG00000233694	AC007365.1	lincRNA	0.52016	2.18203	0.23217	9.39839	5.54043e-21	2.18203	1.50315e-20	0.0090344	1.0091 (0.95-1.1)	0.1	0.74927
ENSG00000233723	LINC01122	lincRNA	7.36856	5.50118	0.252719	21.768	4.66461e-105	5.50118	3.01763e-104	-0.0012665	0.99873 (1-1)	1.65	0.19911
ENSG00000233746	LINC00656	lincRNA	5.36946	-2.00149	0.157478	-12.7097	5.22649e-37	2.00149	1.75267e-36	0.01756	1.0177 (0.99-1)	1.37	0.24224
ENSG00000233755	RP4-799D16.1	lincRNA	0.716459	-2.75991	0.29464	-9.36706	7.45795e-21	2.75991	2.01907e-20	0.032328	1.0329 (0.86-1.2)	0.12	0.72483
ENSG00000267640	CTD-2554C21.2	lincRNA	1.35697	3.36195	0.354941	9.47186	2.74913e-21	3.36195	7.49654e-21	0.012904	1.013 (1-1)	4.04	0.044406
ENSG00000233791	LINC01136	lincRNA	20.2185	-2.6433	0.109232	-24.1988	2.28942e-129	2.6433	1.81413e-128	0.0030194	1.003 (0.97-1)	0.04	0.83658
ENSG00000233828	CTC-242N15.1	lincRNA	0.391001	2.15317	0.355557	6.05575	1.39763e-09	2.15317	3.08115e-09	0.00061479	1.0006 (0.98-1)	0	0.94906
ENSG00000233901	LINC01503	lincRNA	118.991	-3.04836	0.119212	-25.5708	3.22194e-144	3.04836	2.89349e-143	0.001873	1.0019 (1-1)	1.29	0.25543
ENSG00000225285	RP4-758J18.10	lincRNA	1.73334	3.29312	0.288923	11.3979	4.28243e-30	3.29312	1.31756e-29	0.0096673	1.0097 (1-1)	8.6	0.0033637
ENSG00000233967	RP11-250B2.3	lincRNA	4.40237	2.6655	0.117698	22.6469	1.49724e-113	2.6655	1.03806e-112	-0.015307	0.98481 (0.97-1)	3.12	0.077474
ENSG00000234019	RP11-236P24.3	lincRNA	0.791597	2.29406	0.165544	13.8577	1.14311e-43	2.29406	4.13025e-43	-0.0091814	0.99086 (0.92-1.1)	0.06	0.80491
ENSG00000234129	RP11-120D5.1	lincRNA	3.08343	2.94166	0.125791	23.3852	6.04587e-121	2.94166	4.47743e-120	-0.010505	0.98955 (0.96-1)	0.6	0.4402
ENSG00000227066	RP3-340N1.2	lincRNA	5.38392	3.20794	0.240273	13.3513	1.16458e-40	3.20794	4.0825e-40	0.0047164	1.0047 (1-1)	7.62	0.0057855
ENSG00000234177	LINC01114	lincRNA	7.07963	6.03564	0.264229	22.8425	1.73538e-115	6.03564	1.22234e-114	-0.0025365	0.99747 (0.99-1)	2.61	0.10621
ENSG00000234184	RP5-887A10.1	lincRNA	8.41455	-2.08429	0.146481	-14.2291	6.0452e-46	2.08429	2.23928e-45	0.01926	1.0194 (1-1)	3.91	0.048126
ENSG00000234186	C16orf82	lincRNA	0.619312	-3.08691	0.381264	-8.09652	5.65528e-16	3.08691	1.41279e-15	1.6885	5.4113 (1.9-16)	9.59	0.0019517
ENSG00000234199	LINC01191	lincRNA	5.61953	-3.12032	0.16741	-18.6388	1.55654e-77	3.12032	7.81313e-77	0.045235	1.0463 (0.95-1.2)	0.78	0.3785
ENSG00000234229	LINC01505	lincRNA	0.409928	-2.01587	0.33606	-5.99856	1.99078e-09	2.01587	4.3706e-09	-0.037772	0.96293 (0.66-1.4)	0.04	0.84356
ENSG00000234232	RP11-353N4.5	lincRNA	4.21875	2.609	0.179075	14.5693	4.40201e-48	2.609	1.67115e-47	-0.0016055	0.9984 (0.99-1)	0.13	0.72001
ENSG00000270190	RP11-803D5.4	lincRNA	7.17836	3.15188	0.137534	22.9171	3.13747e-116	3.15188	2.22099e-115	0.010919	1.011 (1-1)	5.52	0.018763
ENSG00000234292	RP11-213H15.1	lincRNA	8.7252	-2.46738	0.144238	-17.1063	1.33265e-65	2.46738	6.01587e-65	-0.0066391	0.99338 (0.95-1)	0.09	0.76765
ENSG00000234426	RP11-459O1.2	lincRNA	0.311235	-2.19414	0.464693	-4.7217	2.33886e-06	2.19414	4.72812e-06	0.17988	1.1971 (0.53-2.7)	0.19	0.66575
ENSG00000234432	RP11-1275H24.1	lincRNA	33.7447	2.00992	0.0927354	21.6737	3.63455e-104	2.00992	2.32757e-103	-0.00079067	0.99921 (1-1)	0.38	0.53943
ENSG00000234449	RP11-706O15.3	lincRNA	123.679	3.60761	0.151155	23.8669	6.75977e-126	3.60761	5.20868e-125	7.9453e-05	1.0001 (1-1)	0.36	0.55081
ENSG00000234492	RPL34-AS1	lincRNA	4.05473	2.86169	0.133947	21.3643	2.87115e-101	2.86169	1.79286e-100	-0.0060773	0.99394 (0.98-1)	0.87	0.35058
ENSG00000234503	KB-1592A4.14	lincRNA	0.519789	2.66051	0.313791	8.47861	2.2791e-17	2.66051	5.83934e-17	-0.023288	0.97698 (0.93-1)	0.82	0.3656
ENSG00000234506	LINC01506	lincRNA	64.57	-4.48225	0.151619	-29.5625	4.53226e-192	4.48225	5.97192e-191	0.016294	1.0164 (1-1)	4.29	0.038281
ENSG00000234546	RP3-510D11.2	lincRNA	3.03285	2.17425	0.191669	11.3438	7.96279e-30	2.17425	2.44131e-29	0.0019774	1.002 (0.99-1)	0.07	0.79743
ENSG00000234622	RP13-297E16.5	lincRNA	1.06111	2.50577	0.207016	12.1042	1.00301e-33	2.50577	3.22811e-33	0.019244	1.0194 (0.98-1.1)	1.08	0.29809
ENSG00000234630	LL22NC03-2H8.4	lincRNA	22.6594	5.47456	0.135135	40.5118	0	5.47456	0	-0.00087514	0.99913 (1-1)	0.55	0.45689
ENSG00000234690	AC073283.4	lincRNA	2.29692	2.25672	0.274311	8.22685	1.92201e-16	2.25672	4.84558e-16	-0.0012588	0.99874 (0.99-1)	0.07	0.79515
ENSG00000234718	AC007161.5	lincRNA	1.32402	2.8408	0.194756	14.5865	3.42459e-48	2.8408	1.30174e-47	-0.021743	0.97849 (0.94-1)	1.06	0.30233
ENSG00000234817	RP3-400B16.1	lincRNA	2.26288	2.2803	0.127836	17.8378	3.59724e-71	2.2803	1.70771e-70	0.0065486	1.0066 (0.98-1)	0.28	0.59911
ENSG00000234883	MIR155HG	lincRNA	48.0263	3.00165	0.12522	23.9711	5.57377e-127	3.00165	4.33622e-126	0.00038034	1.0004 (1-1)	0.76	0.38387
ENSG00000234928	AP000344.3	lincRNA	2.19338	4.53803	0.315722	14.3735	7.59043e-47	4.53803	2.84127e-46	-0.0028443	0.99716 (0.99-1)	1.1	0.29399
ENSG00000234962	LINC00700	lincRNA	0.621542	2.85588	0.346053	8.25273	1.5482e-16	2.85588	3.90936e-16	-0.019528	0.98066 (0.94-1)	1.03	0.31121
ENSG00000234996	RP11-480I12.7	lincRNA	6.1345	3.03072	0.128501	23.5852	5.4722e-123	3.03072	4.12161e-122	0.0038128	1.0038 (0.99-1)	0.45	0.50464
ENSG00000235021	RP11-439E19.7	lincRNA	0.486262	2.37712	0.300812	7.90234	2.73724e-15	2.37712	6.75187e-15	-0.031139	0.96934 (0.92-1)	1.45	0.22775
ENSG00000235049	LINC00940	lincRNA	1.22247	2.22578	0.168391	13.2179	6.91626e-40	2.22578	2.4025e-39	0.010805	1.0109 (0.97-1.1)	0.27	0.60561
ENSG00000235142	RP1-60O19.1	lincRNA	2.64554	-3.54789	0.32591	-10.8861	1.34278e-27	3.54789	3.99098e-27	0.041049	1.0419 (0.95-1.1)	0.8	0.37084
ENSG00000235146	RP5-857K21.2	lincRNA	0.464564	-2.54092	0.656208	-3.87213	0.000107889	2.54092	0.000206286	0.23961	1.2708 (0.77-2.1)	0.87	0.34988
ENSG00000235151	AC114730.2	lincRNA	5.47901	2.15187	0.193053	11.1465	7.44932e-29	2.15187	2.25359e-28	0.0058356	1.0059 (1-1)	2.16	0.14209
ENSG00000235159	RP6-109B7.4	lincRNA	4.62942	3.44976	0.138445	24.9179	4.76563e-137	3.44976	4.02262e-136	0.00081417	1.0008 (0.99-1)	0.02	0.89311
ENSG00000235172	LINC01366	lincRNA	15.2976	-2.20889	0.177131	-12.4704	1.08297e-35	2.20889	3.5709e-35	0.0037175	1.0037 (1-1)	1.6	0.20659
ENSG00000235192	AC009495.2	lincRNA	39.1849	-2.13445	0.0985129	-21.6667	4.2308e-104	2.13445	2.70805e-103	0.0031612	1.0032 (1-1)	0.72	0.39561
ENSG00000235200	RP4-763G1.2	lincRNA	0.445245	-2.74731	0.906134	-3.03191	0.00243014	2.74731	0.00438978	NA	NA (NA-NA)	NA	NA
ENSG00000235244	RP11-761E20.1	lincRNA	26.2646	8.27884	0.296977	27.877	5.07026e-171	8.27884	5.63401e-170	1.2613e-05	1 (1-1)	0	0.97766
ENSG00000235304	LINC01281	lincRNA	1.33953	-3.26539	0.239928	-13.6099	3.49797e-42	3.26539	1.24572e-41	0.18464	1.2028 (0.94-1.5)	2.11	0.14672
ENSG00000235314	LINC00957	lincRNA	187.988	-2.10982	0.0887818	-23.7642	7.84374e-125	2.10982	5.99937e-124	-0.00088872	0.99911 (1-1)	0.32	0.5703
ENSG00000235319	AC012360.4	lincRNA	0.769316	2.50196	0.185632	13.4781	2.10483e-41	2.50196	7.43702e-41	0.012444	1.0125 (0.96-1.1)	0.21	0.64699
ENSG00000235358	RP11-399E6.1	lincRNA	0.667978	2.48834	0.256006	9.71985	2.48137e-22	2.48834	6.87401e-22	-0.0079576	0.99207 (0.95-1)	0.14	0.70739
ENSG00000235493	AC092415.1	lincRNA	0.408204	2.23293	0.204632	10.9119	1.01067e-27	2.23293	3.00829e-27	-0.029912	0.97053 (0.86-1.1)	0.25	0.6175
ENSG00000235499	AC073046.25	lincRNA	16.9226	2.07389	0.0953319	21.7544	6.27398e-105	2.07389	4.05464e-104	-0.0033469	0.99666 (0.99-1)	0.81	0.36913
ENSG00000235576	AC092580.4	lincRNA	16.7565	-3.49867	0.186904	-18.7191	3.46222e-78	3.49867	1.74945e-77	0.041977	1.0429 (1-1.1)	4.64	0.031321
ENSG00000235578	XXbac-B33L19.4	lincRNA	1.35557	2.74151	0.254918	10.7545	5.64544e-27	2.74151	1.66518e-26	-0.0033424	0.99666 (0.97-1)	0.06	0.81403
ENSG00000235609	AF127936.9	lincRNA	40.7078	2.64093	0.0966703	27.319	2.52488e-164	2.64093	2.66414e-163	0.00021052	1.0002 (1-1)	0.1	0.75376
ENSG00000235725	AC007389.3	lincRNA	1.14585	2.497	0.132325	18.8702	2.00419e-79	2.497	1.02473e-78	0.018125	1.0183 (0.95-1.1)	0.26	0.60933
ENSG00000235731	AC124997.1	lincRNA	2.0677	4.59657	0.186178	24.6891	1.40104e-134	4.59657	1.15668e-133	-0.015887	0.98424 (0.96-1)	2.48	0.11516
ENSG00000235806	RP4-646N3.1	lincRNA	1.11389	2.93499	0.168944	17.3726	1.32992e-67	2.93499	6.11593e-67	-0.0060249	0.99399 (0.95-1)	0.07	0.78551
ENSG00000235840	AC012363.13	lincRNA	0.651727	-2.64689	0.27495	-9.62679	6.16267e-22	2.64689	1.69659e-21	0.093473	1.098 (0.76-1.6)	0.25	0.6169
ENSG00000235947	EGOT	lincRNA	13.7474	6.56822	0.15304	42.9184	0	6.56822	0	-0.0024269	0.99758 (0.99-1)	1.16	0.28096
ENSG00000235997	AC109642.1	lincRNA	0.61957	-2.77406	0.23846	-11.6332	2.79285e-31	2.77406	8.72354e-31	0.15147	1.1635 (0.79-1.7)	0.57	0.44974
ENSG00000236030	LINC01036	lincRNA	0.359409	2.05647	0.402454	5.10982	3.22463e-07	2.05647	6.68212e-07	-0.023957	0.97633 (0.92-1)	0.54	0.46412
ENSG00000236094	LINC00545	lincRNA	1.37737	-4.17188	0.253336	-16.4678	6.25296e-61	4.17188	2.70205e-60	-0.73762	0.47825 (0.16-1.4)	1.74	0.18725
ENSG00000236204	LINC01376	lincRNA	2.668	3.30727	0.157432	21.0077	5.57853e-98	3.30727	3.3817e-97	0.006197	1.0062 (0.99-1)	0.45	0.50356
ENSG00000236384	LINC00479	lincRNA	0.404339	-2.57408	0.42419	-6.06821	1.2934e-09	2.57408	2.85409e-09	0.56068	1.7519 (0.59-5.2)	1.03	0.30997
ENSG00000236438	FAM157A	lincRNA	176.711	-6.45943	0.148246	-43.5722	0	6.45943	0	0.00074185	1.0007 (0.98-1)	0.01	0.92977
ENSG00000236494	RP11-89N17.4	lincRNA	0.726138	2.1606	0.226054	9.55789	1.20181e-21	2.1606	3.29662e-21	-0.028975	0.97144 (0.92-1)	0.93	0.33494
ENSG00000236790	LINC00299	lincRNA	28.0209	-2.00128	0.158016	-12.665	9.23938e-37	2.00128	3.08919e-36	0.008641	1.0087 (1-1)	5.86	0.015465
ENSG00000236824	BCYRN1	lincRNA	152.013	5.53721	0.180686	30.6455	3.02943e-206	5.53721	4.44433e-205	-5.1547e-05	0.99995 (1-1)	0.32	0.57066
ENSG00000236834	LINC00421	lincRNA	0.423784	2.31303	0.694896	3.3286	0.000872851	2.31303	0.00161023	-0.01121	0.98885 (0.96-1)	0.47	0.4924
ENSG00000236846	RP11-239E10.2	lincRNA	0.59139	-2.51902	0.283894	-8.8731	7.11347e-19	2.51902	1.86831e-18	0.041002	1.0419 (0.73-1.5)	0.05	0.81969
ENSG00000236871	LINC00106	lincRNA	6.74569	2.20075	0.0958754	22.9543	1.3352e-116	2.20075	9.47819e-116	0.010228	1.0103 (1-1)	2.69	0.1007
ENSG00000236882	LINC01554	lincRNA	14.605	-3.82499	0.156077	-24.5072	1.23903e-132	3.82499	1.00562e-131	-0.010201	0.98985 (0.92-1.1)	0.07	0.79776
ENSG00000236894	RP11-128B16.3	lincRNA	1.54124	3.43262	0.155671	22.0504	9.46857e-108	3.43262	6.27143e-107	-0.037806	0.9629 (0.93-1)	3.47	0.062369
ENSG00000236947	RP11-98G7.1	lincRNA	0.468303	2.12184	0.301159	7.04558	1.84691e-12	2.12184	4.32255e-12	0.019624	1.0198 (1-1)	3.65	0.055988
ENSG00000237021	RP3-486I3.7	lincRNA	2.30696	3.36605	0.153527	21.9249	1.50455e-106	3.36605	9.84723e-106	-0.041213	0.95962 (0.93-0.99)	8.81	0.0029944
ENSG00000237166	AC007163.3	lincRNA	5.04921	4.01251	0.219848	18.2513	2.02027e-74	4.01251	9.86618e-74	0.00061635	1.0006 (1-1)	0.05	0.8218
ENSG00000237262	AC068492.1	lincRNA	0.45421	-2.53583	0.434549	-5.83555	5.36143e-09	2.53583	1.16498e-08	1.0377	2.8228 (1.1-7)	4.97	0.025833
ENSG00000237359	RP11-509J21.2	lincRNA	1.95165	4.163	0.19158	21.7298	1.07302e-104	4.163	6.91872e-104	-0.0043125	0.9957 (0.98-1)	0.16	0.68672
ENSG00000237361	TUSC8	lincRNA	12.2503	5.85739	0.210551	27.8194	2.53031e-170	5.85739	2.79516e-169	0.0010748	1.0011 (1-1)	0.96	0.32838
ENSG00000237372	UNQ6494	lincRNA	2.16943	-2.3932	0.197878	-12.0944	1.13114e-33	2.3932	3.63774e-33	-0.06761	0.93462 (0.86-1)	2.38	0.12299
ENSG00000237419	RP11-885N19.6	lincRNA	1.3968	-3.96644	0.26461	-14.9898	8.56282e-51	3.96644	3.34693e-50	-0.058415	0.94326 (0.75-1.2)	0.25	0.61455
ENSG00000237484	AP000476.1	lincRNA	23.1505	4.50699	0.161999	27.8212	2.40496e-170	4.50699	2.65726e-169	0.00038144	1.0004 (1-1)	0.23	0.63159
ENSG00000237491	RP11-206L10.9	lincRNA	30.9807	2.39101	0.0762446	31.3598	7.15983e-216	2.39101	1.13699e-214	-0.0021454	0.99786 (0.99-1)	0.93	0.33494
ENSG00000237523	LINC00857	lincRNA	0.605334	-2.18091	0.415422	-5.24987	1.52204e-07	2.18091	3.18278e-07	-0.17393	0.84035 (0.65-1.1)	1.84	0.17548
ENSG00000237531	RP11-309M23.1	lincRNA	0.612643	2.19947	0.323035	6.80875	9.84526e-12	2.19947	2.27231e-11	-0.054931	0.94655 (0.9-1)	3.8	0.051278
ENSG00000237609	AF064858.10	lincRNA	1.47007	-3.37988	0.314388	-10.7507	5.88244e-27	3.37988	1.73448e-26	0.11112	1.1175 (0.75-1.7)	0.3	0.58462
ENSG00000237721	AF064858.11	lincRNA	6.53655	-2.72471	0.236841	-11.5044	1.25414e-30	2.72471	3.88843e-30	0.12177	1.1295 (1.1-1.2)	20.89	4.8555e-06
ENSG00000237756	RP11-77M5.1	lincRNA	0.600221	2.77048	0.190268	14.561	4.97519e-48	2.77048	1.88748e-47	0.00078478	1.0008 (0.93-1.1)	0	0.98294
ENSG00000237767	LINC01370	lincRNA	0.348114	-2.20637	0.975091	-2.26273	0.0236522	2.20637	0.0402163	-8.011	0.00033178 (0-Inf)	0	0.99587
ENSG00000237772	AC092620.3	lincRNA	21.2613	-2.39384	0.166155	-14.4073	4.65616e-47	2.39384	1.74909e-46	0.01095	1.011 (1-1)	6.46	0.011048
ENSG00000237803	LINC00211	lincRNA	134.725	-2.061	0.144226	-14.2901	2.52098e-46	2.061	9.37999e-46	0.0019408	1.0019 (1-1)	9.27	0.0023284
ENSG00000237877	LINC01473	lincRNA	5.37433	2.77241	0.144191	19.2273	2.18777e-82	2.77241	1.14993e-81	-0.0034654	0.99654 (0.99-1)	0.37	0.54291
ENSG00000237879	LINC00398	lincRNA	7.79147	-3.26255	0.139504	-23.3867	5.83937e-121	3.26255	4.32576e-120	0.057378	1.0591 (0.99-1.1)	2.44	0.11833
ENSG00000237927	RP3-393E18.2	lincRNA	57.7578	-4.62805	0.160267	-28.8771	2.31811e-183	4.62805	2.85748e-182	0.017613	1.0178 (0.99-1)	1.41	0.23437
ENSG00000234261	RP11-146I2.1	lincRNA	3.83162	3.13001	0.2463	12.7081	5.32915e-37	3.13001	1.78674e-36	0.0031828	1.0032 (1-1)	6.36	0.011695
ENSG00000237949	LINC00844	lincRNA	0.656142	-3.09647	0.346888	-8.92641	4.40071e-19	3.09647	1.15852e-18	-0.80756	0.44594 (0.13-1.5)	1.71	0.1914
ENSG00000238035	AC138035.2	lincRNA	1642.3	-2.51449	0.0902695	-27.8554	9.27048e-171	2.51449	1.02743e-169	0.00017924	1.0002 (1-1)	0.97	0.32507
ENSG00000238062	SPATA3-AS1	lincRNA	2.32569	-2.85388	0.212234	-13.4469	3.21176e-41	2.85388	1.13222e-40	0.019641	1.0198 (0.9-1.2)	0.09	0.76603
ENSG00000238099	RP11-12A2.3	lincRNA	1.09637	3.22804	0.231842	13.9234	4.56339e-44	3.22804	1.65671e-43	0.015018	1.0151 (0.99-1)	1.41	0.23473
ENSG00000238107	RP11-495P10.5	lincRNA	1.57579	3.50836	0.274958	12.7596	2.75456e-37	3.50836	9.2776e-37	-0.0055646	0.99445 (0.98-1)	0.8	0.37204
ENSG00000238198	RP11-31F15.2	lincRNA	12.5082	3.64093	0.120623	30.1843	3.81154e-200	3.64093	5.35089e-199	0.0023602	1.0024 (1-1)	0.97	0.32534
ENSG00000238201	AC114752.3	lincRNA	1.26838	-3.74469	0.274564	-13.6387	2.3581e-42	3.74469	8.41199e-42	-0.14617	0.86401 (0.55-1.3)	0.41	0.51966
ENSG00000238266	LINC00707	lincRNA	17.9648	5.8115	0.297435	19.5387	5.14311e-85	5.8115	2.77442e-84	-0.00040468	0.9996 (1-1)	0.98	0.3217
ENSG00000238268	RP11-229P13.19	lincRNA	12.3993	-3.88775	0.198468	-19.5888	1.9284e-85	3.88775	1.04592e-84	0.031423	1.0319 (1-1.1)	2.92	0.087653
ENSG00000239268	RP11-384F7.2	lincRNA	0.497428	2.23377	0.647837	3.44804	0.00056467	2.23377	0.00105062	-0.020175	0.98003 (0.95-1)	1.34	0.24753
ENSG00000239407	LL0XNC01-237H1.2	lincRNA	9.66033	4.71984	0.112358	42.007	0	4.71984	0	0.0010018	1.001 (0.99-1)	0.05	0.82466
ENSG00000239572	RP11-451B8.1	lincRNA	1.39354	4.02115	0.355499	11.3113	1.15377e-29	4.02115	3.52948e-29	-0.0057567	0.99426 (0.98-1)	0.67	0.41338
ENSG00000239828	RP11-446H18.5	lincRNA	0.556099	2.33448	0.217842	10.7164	8.52806e-27	2.33448	2.50917e-26	0.019831	1.02 (0.96-1.1)	0.38	0.53922
ENSG00000239946	ZBTB20-AS3	lincRNA	0.354767	2.01228	0.312144	6.44663	1.14366e-10	2.01228	2.57873e-10	-0.11711	0.88948 (0.8-0.98)	5.24	0.022054
ENSG00000240045	RP11-451G4.2	lincRNA	6.79729	-6.41849	0.304895	-21.0515	2.21761e-98	6.41849	1.34946e-97	-0.20918	0.81125 (0.49-1.3)	0.67	0.41162
ENSG00000240050	RP1-93H18.1	lincRNA	2.31935	2.58919	0.140493	18.4294	7.63755e-76	2.58919	3.77703e-75	-0.012327	0.98775 (0.96-1)	0.56	0.45346
ENSG00000240219	RP11-430C7.5	lincRNA	245.376	-2.03086	0.0975179	-20.8256	2.53993e-96	2.03086	1.51781e-95	0.0021327	1.0021 (1-1)	8.6	0.0033603
ENSG00000240497	RP11-185E8.1	lincRNA	0.444281	-2.35254	0.306489	-7.67577	1.6443e-14	2.35254	3.9993e-14	0.19727	1.2181 (0.86-1.7)	1.27	0.26036
ENSG00000240618	RP11-206L10.5	lincRNA	25.2669	-2.53949	0.212672	-11.9409	7.24384e-33	2.53949	2.30757e-32	0.0061878	1.0062 (1-1)	1.33	0.24926
ENSG00000240707	LINC01168	lincRNA	0.744383	-3.09484	0.317463	-9.74866	1.86916e-22	3.09484	5.1885e-22	0.16739	1.1822 (0.74-1.9)	0.5	0.4786
ENSG00000240996	RP11-80H5.7	lincRNA	0.487831	2.32306	0.229273	10.1323	3.97236e-24	2.32306	1.12924e-23	-0.030773	0.9697 (0.89-1.1)	0.56	0.45615
ENSG00000241169	RP4-752I6.1	lincRNA	1.94092	4.43501	0.146845	30.202	2.22955e-200	4.43501	3.1404e-199	-0.049667	0.95155 (0.91-0.99)	5.39	0.020292
ENSG00000241180	RP11-54O7.2	lincRNA	0.595181	2.65519	0.361628	7.34233	2.09912e-13	2.65519	5.00567e-13	-0.013661	0.98643 (0.94-1)	0.31	0.57659
ENSG00000241219	RP11-572M11.1	lincRNA	1.6224	4.01573	0.155639	25.8016	8.50007e-147	4.01573	7.7904e-146	-0.06088	0.94094 (0.9-0.98)	9.31	0.0022808
ENSG00000241449	RP11-545G3.1	lincRNA	0.804387	2.78501	0.220704	12.6188	1.66372e-36	2.78501	5.54623e-36	-0.0034467	0.99656 (0.95-1)	0.02	0.89239
ENSG00000241544	RP11-6F2.5	lincRNA	1.40312	-2.54858	0.290861	-8.7622	1.9147e-18	2.54858	4.99123e-18	0.056981	1.0586 (0.83-1.3)	0.22	0.63907
ENSG00000241657	TRBV11-2	lincRNA	16.3623	-3.07486	0.14548	-21.136	3.71274e-99	3.07486	2.27727e-98	0.035913	1.0366 (1-1.1)	3.47	0.062431
ENSG00000241743	XACT	lincRNA	0.344449	2.10458	0.64178	3.27928	0.00104073	2.10458	0.0019136	0.0074823	1.0075 (0.97-1)	0.15	0.69924
ENSG00000241884	RP11-85I21.1	lincRNA	0.530223	2.48122	0.304783	8.14091	3.92306e-16	2.48122	9.83047e-16	0.03675	1.0374 (0.97-1.1)	1.16	0.28154
ENSG00000242268	RP11-368I23.2	lincRNA	0.577342	2.7053	0.683735	3.95665	7.60092e-05	2.7053	0.000146315	0.0024426	1.0024 (0.98-1)	0.06	0.81364
ENSG00000242290	RP11-197K3.1	lincRNA	1.82601	3.96814	0.199678	19.8727	7.01041e-88	3.96814	3.8958e-87	-0.01374	0.98635 (0.96-1)	1.44	0.23087
ENSG00000242516	LINC00960	lincRNA	9.29179	3.22336	0.200045	16.1132	2.06129e-58	3.22336	8.68226e-58	0.00090755	1.0009 (1-1)	0.24	0.62113
ENSG00000242553	AP001432.14	lincRNA	5.45477	2.8736	0.104904	27.3927	3.34941e-165	2.8736	3.55406e-164	0.0043052	1.0043 (0.98-1)	0.17	0.67726
ENSG00000242611	AC093627.8	lincRNA	1.50133	-3.79471	0.270575	-14.0246	1.10196e-44	3.79471	4.03691e-44	-0.0043027	0.99571 (0.66-1.5)	0	0.98344
ENSG00000242767	ZBTB20-AS4	lincRNA	1.04363	2.51851	0.197331	12.7629	2.64247e-37	2.51851	8.90066e-37	-0.037791	0.96291 (0.91-1)	1.54	0.21449
ENSG00000243350	RP11-379F12.3	lincRNA	0.334485	-2.22559	0.347307	-6.40812	1.47322e-10	2.22559	3.31505e-10	0.27281	1.3137 (0.69-2.5)	0.69	0.40679
ENSG00000243491	RP11-521D12.5	lincRNA	0.970968	-2.68255	0.268672	-9.98449	1.78222e-23	2.68255	5.02146e-23	0.098266	1.1033 (1-1.2)	6.64	0.0099507
ENSG00000243629	LINC00880	lincRNA	5.40148	-4.09966	0.199462	-20.5536	7.14418e-94	4.09966	4.18414e-93	0.15204	1.1642 (1-1.3)	5.51	0.018883
ENSG00000243701	LINC00883	lincRNA	16.3921	2.94634	0.124611	23.6443	1.35217e-123	2.94634	1.02283e-122	0.0014739	1.0015 (1-1)	1.68	0.19505
ENSG00000243953	RP11-439C8.2	lincRNA	0.764876	-3.42332	0.284994	-12.0119	3.07703e-33	3.42332	9.84648e-33	0.29955	1.3493 (0.56-3.3)	0.45	0.50427
ENSG00000243961	RP5-839B4.8	lincRNA	0.204218	-2.05005	0.735373	-2.78777	0.00530728	2.05005	0.00940721	0.22289	1.2497 (0.78-2)	0.84	0.36017
ENSG00000244382	RP11-373I8.1	lincRNA	1.42625	-3.30914	0.306922	-10.7817	4.19935e-27	3.30914	1.24051e-26	-0.0029921	0.99701 (0.97-1)	0.03	0.85236
ENSG00000257114	RP11-25I15.3	lincRNA	0.605862	2.82881	0.565273	5.00433	5.60556e-07	2.82881	1.15402e-06	0.020207	1.0204 (1-1)	6.73	0.009455
ENSG00000244733	RP11-506M13.3	lincRNA	51.5541	2.63388	0.0733626	35.9022	2.82634e-282	2.63388	7.55195e-281	-0.0025016	0.9975 (1-1)	4.36	0.036841
ENSG00000245059	RP11-303E16.7	lincRNA	1.04379	3.48687	0.163642	21.3079	9.5866e-101	3.48687	5.96281e-100	-0.012107	0.98797 (0.94-1)	0.19	0.65977
ENSG00000245164	LINC00861	lincRNA	805.861	-2.35285	0.108918	-21.602	1.7187e-103	2.35285	1.09501e-102	0.0003777	1.0004 (1-1)	6.05	0.013891
ENSG00000245317	CTC-241N9.1	lincRNA	8.6027	2.60095	0.0906731	28.6849	5.88804e-181	2.60095	7.0846e-180	-0.0052001	0.99481 (0.98-1)	0.68	0.41059
ENSG00000245330	KB-1471A8.1	lincRNA	3.30311	4.26237	0.17291	24.6507	3.61483e-134	4.26237	2.97519e-133	-0.0063949	0.99363 (0.98-1)	0.75	0.38503
ENSG00000245522	RP11-540A21.2	lincRNA	4.35831	2.57865	0.111356	23.1568	1.24245e-118	2.57865	8.99305e-118	0.010195	1.0102 (0.99-1)	0.75	0.38645
ENSG00000245685	AF146191.4	lincRNA	2.24977	2.66481	0.154758	17.2192	1.90662e-66	2.66481	8.67854e-66	-0.010075	0.98998 (0.96-1)	0.58	0.44681
ENSG00000245694	CRNDE	lincRNA	40.6664	5.12474	0.187875	27.2774	7.85785e-164	5.12474	8.2587e-163	-0.00050426	0.9995 (1-1)	1.67	0.19611
ENSG00000245857	GS1-24F4.2	lincRNA	2.25184	2.94831	0.22212	13.2735	3.29859e-40	2.94831	1.14991e-39	-0.003397	0.99661 (0.98-1)	0.17	0.67682
ENSG00000245954	RP11-18H21.1	lincRNA	61.6752	-2.80105	0.131558	-21.2915	1.36242e-100	2.80105	8.45862e-100	0.0081583	1.0082 (1-1)	9.58	0.0019689
ENSG00000246145	RRS1-AS1	lincRNA	4.30453	3.75165	0.124032	30.2473	5.65412e-201	3.75165	8.02178e-200	-0.0016839	0.99832 (0.98-1)	0.04	0.85082
ENSG00000246283	CTD-2036P10.3	lincRNA	11.3404	2.03635	0.231928	8.78013	1.63293e-18	2.03635	4.26326e-18	-0.0060558	0.99396 (0.99-1)	4.17	0.041112
ENSG00000246526	RP11-539L10.2	lincRNA	37.7841	-2.02631	0.0980474	-20.6666	6.92108e-95	2.02631	4.08501e-94	0.0035364	1.0035 (0.99-1)	0.37	0.54379
ENSG00000246548	RP11-7F17.5	lincRNA	67.2868	-5.09875	0.174101	-29.2861	1.55994e-188	5.09875	1.99546e-187	0.056733	1.0584 (1-1.1)	10.57	0.0011499
ENSG00000246777	RP11-61A14.4	lincRNA	0.627695	2.15155	0.210443	10.2239	1.54954e-24	2.15155	4.43021e-24	0.03574	1.0364 (0.99-1.1)	1.97	0.1601
ENSG00000246820	RP11-379P15.1	lincRNA	0.666025	2.73681	0.31893	8.58123	9.38609e-18	2.73681	2.42033e-17	0.0011624	1.0012 (0.97-1)	0.01	0.93663
ENSG00000247095	MIR210HG	lincRNA	183.319	-4.65509	0.186628	-24.9432	2.53352e-137	4.65509	2.14065e-136	0.0014926	1.0015 (1-1)	0.25	0.6201
ENSG00000247157	LINC01252	lincRNA	31.7543	3.0621	0.129966	23.5607	9.74842e-123	3.0621	7.32507e-122	-0.00017508	0.99982 (1-1)	0.05	0.81791
ENSG00000247363	RP11-637A17.2	lincRNA	17.3222	2.55182	0.080111	31.8535	1.17662e-222	2.55182	1.95967e-221	-0.0019515	0.99805 (0.99-1)	0.54	0.46133
ENSG00000247516	MIR4458HG	lincRNA	12.3756	2.37022	0.157652	15.0345	4.36001e-51	2.37022	1.70918e-50	-0.00061689	0.99938 (1-1)	0.13	0.71556
ENSG00000247765	RP11-32B5.7	lincRNA	15.6851	2.4315	0.169065	14.382	6.71407e-47	2.4315	2.51526e-46	-0.0011623	0.99884 (1-1)	0.67	0.41419
ENSG00000247877	CTD-2001C12.1	lincRNA	1.09271	3.6588	0.189405	19.3174	3.83596e-83	3.6588	2.02925e-82	-0.029013	0.9714 (0.93-1)	1.82	0.17747
ENSG00000248100	RP11-709A23.1	lincRNA	3.23885	5.27858	0.186891	28.2441	1.68313e-175	5.27858	1.93936e-174	-0.0020828	0.99792 (0.98-1)	0.08	0.7803
ENSG00000248125	CTB-73N10.1	lincRNA	0.440989	2.47693	0.349483	7.08742	1.36634e-12	2.47693	3.20549e-12	-0.024358	0.97594 (0.9-1.1)	0.4	0.5283
ENSG00000248323	LUCAT1	lincRNA	261.272	-3.40371	0.127289	-26.7399	1.6175e-157	3.40371	1.61016e-156	0.00076998	1.0008 (1-1)	0.49	0.48613
ENSG00000248358	AE000658.31	lincRNA	0.542276	-2.70227	0.35376	-7.63872	2.19395e-14	2.70227	5.32572e-14	0.090122	1.0943 (0.68-1.8)	0.14	0.70834
ENSG00000248441	LINC01197	lincRNA	1.00874	-2.22043	0.269675	-8.23372	1.81491e-16	2.22043	4.5776e-16	0.015652	1.0158 (0.83-1.2)	0.02	0.87927
ENSG00000248455	RP11-321E2.3	lincRNA	1.87807	-3.31726	0.256526	-12.9315	2.99114e-38	3.31726	1.01898e-37	-0.0046047	0.99541 (0.87-1.1)	0	0.94676
ENSG00000248489	CTD-2007H13.3	lincRNA	0.465612	-2.04941	0.254479	-8.05336	8.05496e-16	2.04941	2.00597e-15	-0.1699	0.84375 (0.51-1.4)	0.44	0.50536
ENSG00000248516	RP11-265O12.1	lincRNA	3.31345	-3.15155	0.213855	-14.7369	3.73581e-49	3.15155	1.43582e-48	0.028034	1.0284 (0.99-1.1)	1.79	0.18038
ENSG00000248538	RP11-10A14.5	lincRNA	4.13083	-3.30538	0.28008	-11.8015	3.83256e-32	3.30538	1.2102e-31	-0.01166	0.98841 (0.91-1.1)	0.08	0.78355
ENSG00000248709	CTC-505O3.2	lincRNA	0.356489	-2.29382	0.857542	-2.67488	0.00747565	2.29382	0.0131249	-15.014	3.0157e-07 (0-Inf)	0	0.99617
ENSG00000248727	CTC-236F12.4	lincRNA	2.21047	-2.15015	0.196098	-10.9647	5.64819e-28	2.15015	1.68841e-27	0.02446	1.0248 (0.94-1.1)	0.34	0.55803
ENSG00000248810	RP11-362F19.1	lincRNA	40.3657	-2.15003	0.177579	-12.1075	9.63893e-34	2.15003	3.10321e-33	-0.00019997	0.9998 (1-1)	0.03	0.8647
ENSG00000248866	USP46-AS1	lincRNA	9.52118	2.97987	0.0941359	31.655	6.47279e-220	2.97987	1.05761e-218	-0.0056515	0.99436 (0.99-1)	1.74	0.18757
ENSG00000248893	FAM138E	lincRNA	0.827566	-2.44558	0.390732	-6.25895	3.8757e-10	2.44558	8.65109e-10	0.0094508	1.0095 (0.86-1.2)	0.01	0.90517
ENSG00000248964	RP11-94H18.1	lincRNA	0.382888	-2.01443	0.362667	-5.5545	2.78413e-08	2.01443	5.94422e-08	0.40189	1.4947 (1.1-2.1)	5.55	0.018493
ENSG00000249096	RP11-290F5.1	lincRNA	38.1859	-2.07008	0.100083	-20.6836	4.86769e-95	2.07008	2.87771e-94	0.0014007	1.0014 (0.99-1)	0.07	0.79412
ENSG00000249160	RP11-1C1.5	lincRNA	0.78642	-2.87401	0.241032	-11.9238	8.90032e-33	2.87401	2.83312e-32	-0.23859	0.78774 (0.52-1.2)	1.24	0.26459
ENSG00000249173	LINC01093	lincRNA	9.91288	-5.62235	0.242276	-23.2064	3.92168e-119	5.62235	2.85238e-118	0.15592	1.1687 (1-1.4)	3.63	0.056883
ENSG00000249241	AC195454.1	lincRNA	1.76201	3.47732	0.242024	14.3677	8.25397e-47	3.47732	3.08806e-46	-0.017102	0.98304 (0.96-1)	3.01	0.082712
ENSG00000249258	RP11-468H14.2	lincRNA	6.05596	4.71609	0.193942	24.317	1.2954e-130	4.71609	1.03632e-129	0.0021541	1.0022 (1-1)	0.7	0.40343
ENSG00000249396	RP11-1C1.4	lincRNA	6.07905	-3.29031	0.145089	-22.6779	7.39791e-114	3.29031	5.14033e-113	-0.0015328	0.99847 (0.93-1.1)	0	0.96785
ENSG00000249405	RP11-317O24.1	lincRNA	0.663995	2.94684	0.357172	8.25049	1.5775e-16	2.94684	3.98257e-16	-0.0043691	0.99564 (0.96-1)	0.07	0.78774
ENSG00000249430	CTD-2231H16.1	lincRNA	0.44271	2.15804	0.63682	3.38877	0.000702074	2.15804	0.00130065	-0.015076	0.98504 (0.96-1)	1.44	0.22979
ENSG00000249464	LINC01091	lincRNA	2.63028	4.32896	0.266451	16.2468	2.3551e-59	4.32896	1.00169e-58	0.0018866	1.0019 (0.99-1)	0.16	0.68569
ENSG00000249487	LINC01586	lincRNA	1.19222	3.52675	0.165683	21.2861	1.52588e-100	3.52675	9.47003e-100	-0.023522	0.97675 (0.94-1)	1.13	0.28706
ENSG00000249574	AC226118.1	lincRNA	0.491164	2.0079	0.353219	5.68456	1.31152e-08	2.0079	2.82432e-08	0.018947	1.0191 (0.98-1.1)	1.11	0.29308
ENSG00000249614	RP11-703G6.1	lincRNA	0.548653	2.66482	0.216341	12.3177	7.27414e-35	2.66482	2.37587e-34	0.0013267	1.0013 (0.92-1.1)	0	0.97405
ENSG00000233760	AC004947.2	lincRNA	1.02503	2.78729	0.418383	6.66204	2.70045e-11	2.78729	6.17524e-11	0.019882	1.0201 (1-1)	12.97	0.00031715
ENSG00000249662	RP11-321E2.4	lincRNA	5.11172	-3.15221	0.188418	-16.7299	7.94198e-63	3.15221	3.4967e-62	0.026482	1.0268 (0.97-1.1)	0.88	0.34774
ENSG00000249738	AC008697.1	lincRNA	1.09221	2.27032	0.230985	9.82886	8.45666e-23	2.27032	2.35851e-22	-0.029412	0.97102 (0.93-1)	1.9	0.16799
ENSG00000249790	RP11-20D14.6	lincRNA	6806.48	-7.06122	0.193104	-36.5669	9.62561e-293	7.06122	2.84229e-291	-2.6082e-05	0.99997 (1-1)	0.02	0.87658
ENSG00000249797	CTD-3179P9.1	lincRNA	1.92772	4.43744	0.347516	12.769	2.44208e-37	4.43744	8.23058e-37	-0.0024723	0.99753 (0.99-1)	0.18	0.67108
ENSG00000249846	RP11-77P16.4	lincRNA	17.6898	2.87078	0.101756	28.2125	4.11256e-175	2.87078	4.71831e-174	0.0012054	1.0012 (1-1)	0.41	0.52106
ENSG00000249896	RP11-586D19.1	lincRNA	1.1177	-2.07309	0.205122	-10.1066	5.16463e-24	2.07309	1.46579e-23	0.031234	1.0317 (0.86-1.2)	0.11	0.73637
ENSG00000250056	LINC01018	lincRNA	1.57706	-2.19729	0.315676	-6.96059	3.3884e-12	2.19729	7.89612e-12	-0.076394	0.92645 (0.8-1.1)	1.09	0.29724
ENSG00000261618	RP11-79H23.3	lincRNA	2.69983	2.71177	0.247259	10.9673	5.48622e-28	2.71177	1.64019e-27	0.0061938	1.0062 (1-1)	3.96	0.046466
ENSG00000250075	RP11-584P21.2	lincRNA	2.54775	2.34691	0.146557	16.0136	1.02665e-57	2.34691	4.29233e-57	-0.0020816	0.99792 (0.98-1)	0.04	0.84477
ENSG00000250081	CTD-2116N20.1	lincRNA	1.44814	2.46305	0.149468	16.4788	5.21468e-61	2.46305	2.25434e-60	0.0092572	1.0093 (0.97-1.1)	0.21	0.6492
ENSG00000250156	CTC-498M16.2	lincRNA	0.653834	2.7437	0.249146	11.0124	3.32883e-28	2.7437	9.98021e-28	-0.0125	0.98758 (0.93-1)	0.19	0.6671
ENSG00000250260	RP11-325L7.2	lincRNA	1.35289	3.75115	0.158262	23.7022	3.4185e-124	3.75115	2.59905e-123	-0.016289	0.98384 (0.94-1)	0.54	0.46349
ENSG00000250274	CTB-114C7.4	lincRNA	8.86096	-2.90143	0.151314	-19.1749	5.99908e-82	2.90143	3.13731e-81	-0.00015763	0.99984 (0.96-1)	0	0.99409
ENSG00000250334	LINC00989	lincRNA	37.1852	-3.69081	0.176257	-20.9399	2.31949e-97	3.69081	1.39874e-96	0.0030237	1.003 (1-1)	1.64	0.2003
ENSG00000250337	LINC01021	lincRNA	1.17132	3.3249	0.391058	8.50232	1.85846e-17	3.3249	4.76859e-17	-0.00098701	0.99901 (1-1)	1.24	0.26464
ENSG00000250366	TUNAR	lincRNA	1.94512	-2.3739	0.221208	-10.7315	7.23895e-27	2.3739	2.13235e-26	-0.020885	0.97933 (0.92-1)	0.42	0.51783
ENSG00000250371	RP11-22A3.2	lincRNA	1.51183	4.03996	0.233559	17.2974	4.92425e-67	4.03996	2.25412e-66	-0.01385	0.98625 (0.96-1)	1.32	0.25146
ENSG00000250400	LINC00977	lincRNA	3.67946	4.83998	0.202936	23.8498	1.01818e-125	4.83998	7.84073e-125	-0.00041492	0.99959 (0.99-1)	0.01	0.91726
ENSG00000250427	CTD-3179P9.2	lincRNA	0.361711	2.02063	0.463276	4.36162	1.29101e-05	2.02063	2.55082e-05	-0.033124	0.96742 (0.91-1)	1	0.31745
ENSG00000250501	RP11-98O2.1	lincRNA	0.764925	2.31396	0.343787	6.73079	1.6875e-11	2.31396	3.87684e-11	0.0014037	1.0014 (1-1)	1.69	0.1942
ENSG00000250508	RP11-757G1.6	lincRNA	25.7891	5.17467	0.125944	41.0869	0	5.17467	0	-9.0166e-05	0.99991 (1-1)	0.01	0.92543
ENSG00000250544	CTC-493L21.1	lincRNA	0.508018	2.54004	0.625232	4.06255	4.85391e-05	2.54004	9.40342e-05	0.00066377	1.0007 (1-1)	0.06	0.80796
ENSG00000250564	RP11-215P8.4	lincRNA	0.552589	-2.11386	0.332291	-6.36146	1.99848e-10	2.11386	4.48569e-10	0.2304	1.2591 (0.93-1.7)	2.15	0.14221
ENSG00000250567	CTD-2154H6.1	lincRNA	0.745216	-3.34076	0.423639	-7.88588	3.12337e-15	3.34076	7.69762e-15	0.056477	1.0581 (0.98-1.1)	1.92	0.16626
ENSG00000250585	LINC00604	lincRNA	0.220408	-2.09492	0.466602	-4.48973	7.13136e-06	2.09492	1.42068e-05	NA	NA (NA-NA)	NA	NA
ENSG00000250634	LINC01182	lincRNA	0.702794	2.90767	0.441165	6.59089	4.37196e-11	2.90767	9.951e-11	-0.0062884	0.99373 (0.97-1)	0.35	0.55673
ENSG00000250635	CTD-3224K15.2	lincRNA	1.5944	2.22724	0.156806	14.2038	8.67654e-46	2.22724	3.20792e-45	-0.011838	0.98823 (0.95-1)	0.4	0.52784
ENSG00000250673	RP11-6L6.2	lincRNA	3.11402	-2.36549	0.178725	-13.2353	5.48511e-40	2.36549	1.90692e-39	0.064839	1.067 (0.99-1.2)	2.63	0.10518
ENSG00000250739	LINC01262	lincRNA	0.911391	2.81264	0.332859	8.44993	2.91471e-17	2.81264	7.45396e-17	-0.0088466	0.99119 (0.97-1)	0.63	0.42621
ENSG00000250748	RP11-230G5.2	lincRNA	0.676312	2.60165	0.203714	12.7711	2.37832e-37	2.60165	8.01677e-37	0.010815	1.0109 (0.95-1.1)	0.13	0.71772
ENSG00000250765	AC138035.1	lincRNA	9.07222	-3.6089	0.28358	-12.7262	4.22879e-37	3.6089	1.42015e-36	0.011048	1.0111 (0.95-1.1)	0.14	0.70497
ENSG00000250786	SNHG18	lincRNA	3.19302	-2.89115	0.215571	-13.4116	5.17167e-41	2.89115	1.81973e-40	0.020747	1.021 (0.97-1.1)	0.58	0.44786
ENSG00000250899	RP11-253E3.3	lincRNA	3.46151	2.2716	0.226576	10.0258	1.17407e-23	2.2716	3.31608e-23	-0.0072186	0.99281 (0.98-1)	2.27	0.13223
ENSG00000250903	GMDS-AS1	lincRNA	141.904	3.14221	0.0564865	55.6277	0	3.14221	0	-0.00066601	0.99933 (1-1)	2.26	0.13311
ENSG00000250950	RP11-33B1.3	lincRNA	4.35015	2.14805	0.123531	17.3888	1.00364e-67	2.14805	4.62173e-67	-0.014948	0.98516 (0.96-1)	1.39	0.23801
ENSG00000250986	AC141928.1	lincRNA	6.25225	5.00523	0.34333	14.5785	3.85009e-48	5.00523	1.4626e-47	-9.901e-05	0.9999 (1-1)	0.04	0.83649
ENSG00000251093	RP11-414H23.3	lincRNA	1.79637	-3.19708	0.214271	-14.9207	2.41719e-50	3.19708	9.40535e-50	-0.06115	0.94068 (0.79-1.1)	0.44	0.50671
ENSG00000251127	RP11-280G9.1	lincRNA	2.12922	-2.01714	0.249335	-8.09006	5.96331e-16	2.01714	1.4893e-15	0.045666	1.0467 (1-1.1)	3.16	0.075617
ENSG00000251136	RP11-37B2.1	lincRNA	96.3079	2.37736	0.094726	25.0972	5.32993e-139	2.37736	4.56641e-138	-0.00024253	0.99976 (1-1)	0.23	0.63476
ENSG00000251152	RP11-281P23.1	lincRNA	1.39196	2.10633	0.353881	5.9521	2.64731e-09	2.10633	5.79567e-09	-0.0029189	0.99709 (0.99-1)	0.86	0.35382
ENSG00000251164	HULC	lincRNA	0.986487	-2.71453	0.432295	-6.27935	3.39993e-10	2.71453	7.5991e-10	0.089814	1.094 (0.89-1.3)	0.76	0.38388
ENSG00000251209	LINC00923	lincRNA	3.78687	5.07069	0.235453	21.5359	7.17536e-103	5.07069	4.54193e-102	0.004847	1.0049 (1-1)	2.21	0.13737
ENSG00000251226	RP11-469N6.1	lincRNA	0.54439	-2.55753	0.333502	-7.66872	1.73722e-14	2.55753	4.22369e-14	0.36692	1.4433 (1.1-2)	5.28	0.021574
ENSG00000251230	RP11-701P16.5	lincRNA	42.8304	-4.51559	0.155558	-29.0284	2.88582e-185	4.51559	3.60359e-184	0.024764	1.0251 (0.99-1.1)	2.57	0.10875
ENSG00000251323	RP11-452H21.4	lincRNA	13.2293	3.62429	0.109789	33.0114	5.5733e-239	3.62429	1.06378e-237	-0.0031491	0.99686 (0.99-1)	1.01	0.31428
ENSG00000251381	LINC00958	lincRNA	9.11402	3.40822	0.328011	10.3906	2.73715e-25	3.40822	7.89935e-25	-0.00037643	0.99962 (1-1)	0.32	0.56863
ENSG00000251387	CTB-35F21.3	lincRNA	0.684998	2.72033	0.245628	11.075	1.65808e-28	2.72033	4.99379e-28	-0.0062475	0.99377 (0.95-1)	0.06	0.80765
ENSG00000251396	LINC01301	lincRNA	1.92462	2.84526	0.140583	20.2391	4.43509e-91	2.84526	2.52792e-90	0.014654	1.0148 (0.98-1)	0.73	0.39322
ENSG00000251409	AC008592.4	lincRNA	1.2757	-2.32447	0.212965	-10.9148	9.79848e-28	2.32447	2.91791e-27	0.084347	1.088 (0.92-1.3)	0.98	0.32155
ENSG00000251417	RP11-1348G14.4	lincRNA	18.1758	2.06078	0.0668616	30.8216	1.34495e-208	2.06078	2.01259e-207	-0.0010353	0.99897 (0.99-1)	0.07	0.78693
ENSG00000262772	RP11-353N14.2	lincRNA	2.33028	2.64218	0.180146	14.6669	1.05012e-48	2.64218	4.01597e-48	0.016671	1.0168 (1-1)	14.02	0.0001809
ENSG00000251442	LINC01094	lincRNA	67.0582	-2.85764	0.142716	-20.0233	3.45059e-89	2.85764	1.93702e-88	0.0053152	1.0053 (1-1)	2.27	0.13209
ENSG00000251497	RP11-197N18.7	lincRNA	5.88993	5.11314	0.149831	34.1261	3.02751e-255	5.11314	6.55354e-254	-0.011549	0.98852 (0.98-1)	4.92	0.026589
ENSG00000251517	RP11-109E24.1	lincRNA	0.485959	-2.24113	0.317564	-7.05726	1.69819e-12	2.24113	3.97668e-12	0.069622	1.0721 (0.85-1.3)	0.35	0.55246
ENSG00000251562	MALAT1	lincRNA	75742.1	2.60735	0.117512	22.1879	4.49076e-109	2.60735	3.00495e-108	-1.9135e-06	1 (1-1)	4.09	0.043107
ENSG00000251576	LINC01267	lincRNA	3.32278	-4.85405	0.250595	-19.3701	1.37966e-83	4.85405	7.32666e-83	0.22372	1.2507 (1-1.5)	4.45	0.034918
ENSG00000251584	RP11-440I14.3	lincRNA	3.97793	-3.99333	0.332569	-12.0075	3.24456e-33	3.99333	1.0378e-32	-0.048696	0.95247 (0.84-1.1)	0.53	0.46565
ENSG00000253139	RP11-17A4.3	lincRNA	0.69099	2.37709	0.261398	9.09374	9.56868e-20	2.37709	2.54644e-19	-0.014835	0.98527 (0.93-1)	0.29	0.58715
ENSG00000234147	RP3-460G2.2	lincRNA	4.30818	2.60468	0.233299	11.1646	6.07848e-29	2.60468	1.84217e-28	0.0050497	1.0051 (1-1)	5.14	0.023442
ENSG00000253182	RP11-486M23.2	lincRNA	0.57492	-3.02853	0.331619	-9.13256	6.69002e-20	3.02853	1.78438e-19	0.51057	1.6662 (0.75-3.7)	1.55	0.21311
ENSG00000253199	RP11-421P23.1	lincRNA	0.333591	-2.22194	0.367676	-6.0432	1.51088e-09	2.22194	3.32779e-09	0.090144	1.0943 (0.67-1.8)	0.13	0.71543
ENSG00000253214	RP11-1149M10.2	lincRNA	15.0007	-4.15998	0.165315	-25.164	9.92786e-140	4.15998	8.5692e-139	0.047716	1.0489 (1-1.1)	3.15	0.075937
ENSG00000253217	KB-1991G8.1	lincRNA	0.787422	3.20181	0.517121	6.1916	5.9557e-10	3.20181	1.32399e-09	0.0010994	1.0011 (0.98-1)	0.01	0.91894
ENSG00000253230	LINC00599	lincRNA	10.9698	-5.43355	0.220411	-24.6519	3.51017e-134	5.43355	2.88998e-133	-0.018466	0.9817 (0.95-1)	0.92	0.33794
ENSG00000253263	KB-1507C5.3	lincRNA	2.93796	4.60964	0.159163	28.9617	1.99973e-184	4.60964	2.48308e-183	-0.018415	0.98175 (0.96-1)	3.43	0.063922
ENSG00000253314	LINC00293	lincRNA	0.28331	-2.32817	0.56593	-4.11388	3.89063e-05	2.32817	7.56378e-05	NA	NA (NA-NA)	NA	NA
ENSG00000253315	CTB-11I22.2	lincRNA	0.857341	-3.04776	0.299288	-10.1834	2.35231e-24	3.04776	6.70837e-24	-0.074043	0.92863 (0.67-1.3)	0.2	0.65515
ENSG00000253385	KB-1254G8.1	lincRNA	6.18859	3.78917	0.199697	18.9746	2.76684e-80	3.78917	1.42701e-79	-0.0081875	0.99185 (0.98-1)	1.47	0.22527
ENSG00000253474	RP11-10H3.1	lincRNA	1.32778	4.03205	0.837993	4.81156	1.49758e-06	4.03205	3.04412e-06	0.0011069	1.0011 (1-1)	0.8	0.37046
ENSG00000253521	HPYR1	lincRNA	0.951654	-2.41665	0.320374	-7.54322	4.58515e-14	2.41665	1.10695e-13	0.039354	1.0401 (0.84-1.3)	0.13	0.71987
ENSG00000253522	CTC-231O11.1	lincRNA	45.4531	3.19695	0.134504	23.7685	7.07913e-125	3.19695	5.41618e-124	-0.00032823	0.99967 (1-1)	0.6	0.43907
ENSG00000253619	RP11-369K17.1	lincRNA	0.868754	3.38432	0.348573	9.70906	2.7587e-22	3.38432	7.63812e-22	0.0057851	1.0058 (0.99-1)	0.37	0.54168
ENSG00000256995	RP11-114G22.1	lincRNA	0.726601	2.55444	0.375933	6.79495	1.08348e-11	2.55444	2.4983e-11	0.015791	1.0159 (1-1)	3.98	0.046122
ENSG00000253701	AL928768.3	lincRNA	52.2688	-3.70295	0.147422	-25.1181	3.1585e-139	3.70295	2.71198e-138	0.016719	1.0169 (1-1)	5.82	0.015823
ENSG00000253704	RP11-267M23.4	lincRNA	6.25415	2.47926	0.102269	24.2426	7.91924e-130	2.47926	6.2938e-129	-0.0025927	0.99741 (0.99-1)	0.22	0.64244
ENSG00000253720	RP11-473O4.3	lincRNA	2.59517	4.32752	0.15091	28.6762	7.55916e-181	4.32752	9.08672e-180	-0.0083951	0.99164 (0.97-1)	0.63	0.42692
ENSG00000253819	LINC01151	lincRNA	0.559728	-2.79341	0.327172	-8.53806	1.36493e-17	2.79341	3.50967e-17	-0.37584	0.68671 (0.35-1.4)	1.17	0.27906
ENSG00000253842	KB-173C10.1	lincRNA	0.519817	-2.29595	0.311631	-7.36752	1.73835e-13	2.29595	4.15296e-13	0.52973	1.6985 (1.2-2.4)	8.49	0.0035686
ENSG00000253853	GS1-57L11.1	lincRNA	1.33093	3.27951	0.359147	9.13138	6.76312e-20	3.27951	1.80378e-19	0.016666	1.0168 (1-1)	2.71	0.099547
ENSG00000253986	CTC-756D1.3	lincRNA	8.54663	-3.05825	0.163838	-18.6662	9.31945e-78	3.05825	4.68719e-77	0.0039323	1.0039 (0.95-1.1)	0.02	0.87925
ENSG00000254140	RP11-731F5.1	lincRNA	2.96079	-2.51146	0.209166	-12.007	3.26316e-33	2.51146	1.04369e-32	0.1096	1.1158 (1-1.2)	5.75	0.016496
ENSG00000254162	RP11-48B3.3	lincRNA	10.2408	4.64608	0.147692	31.458	3.26295e-217	4.64608	5.24216e-216	-0.0037546	0.99625 (0.99-1)	1.2	0.27339
ENSG00000254211	LINC01485	lincRNA	3.8122	-2.82266	0.217661	-12.9682	1.85389e-38	2.82266	6.33002e-38	0.062263	1.0642 (0.96-1.2)	1.52	0.21696
ENSG00000254223	RP11-419K12.1	lincRNA	0.947806	3.4385	0.294509	11.6753	1.70367e-31	3.4385	5.33786e-31	0.0089862	1.009 (0.99-1)	1.03	0.30977
ENSG00000254263	RP11-473O4.4	lincRNA	5.44109	3.26467	0.144826	22.542	1.60723e-112	3.26467	1.10618e-111	-0.015831	0.98429 (0.97-1)	3.48	0.06207
ENSG00000254288	RP11-6I2.3	lincRNA	34.6421	-5.12621	0.180536	-28.3943	2.3754e-177	5.12621	2.77792e-176	0.047759	1.0489 (1-1.1)	3.49	0.061712
ENSG00000254319	RP11-134O21.1	lincRNA	3.38405	4.07178	0.252354	16.1352	1.44412e-58	4.07178	6.09129e-58	0.002313	1.0023 (0.99-1)	0.38	0.53659
ENSG00000254343	RP11-760H22.2	lincRNA	6.66579	4.67906	0.160721	29.113	2.45822e-186	4.67906	3.09855e-185	-0.0077291	0.9923 (0.98-1)	4.08	0.04349
ENSG00000254377	MIR124-2HG	lincRNA	0.381855	-2.34981	0.451152	-5.20848	1.90395e-07	2.34981	3.97145e-07	-0.89581	0.40828 (0.057-2.9)	0.79	0.37391
ENSG00000254396	RP11-56F10.3	lincRNA	1.74876	2.46517	0.233534	10.5559	4.76905e-26	2.46517	1.38991e-25	0.0046691	1.0047 (1-1)	1.04	0.30675
ENSG00000254427	RP11-430H10.1	lincRNA	1.02829	-2.32683	0.237167	-9.81092	1.01043e-22	2.32683	2.81494e-22	0.16911	1.1843 (1.1-1.3)	15.04	0.00010534
ENSG00000254443	RP11-304C12.3	lincRNA	0.43517	2.3207	0.292356	7.93791	2.0561e-15	2.3207	5.08333e-15	0.0098664	1.0099 (0.97-1)	0.29	0.59321
ENSG00000254538	RP11-463D19.1	lincRNA	4.56858	5.6357	0.143245	39.343	0	5.6357	0	-0.02505	0.97526 (0.96-0.99)	8.05	0.0045614
ENSG00000254606	RP11-22P4.2	lincRNA	0.339623	2.03893	0.287416	7.09401	1.30284e-12	2.03893	3.05834e-12	0.046099	1.0472 (0.96-1.1)	1.02	0.31238
ENSG00000254639	CTD-2589M5.5	lincRNA	7.07497	-3.27814	0.186086	-17.6162	1.84873e-69	3.27814	8.64723e-69	0.013935	1.014 (0.96-1.1)	0.26	0.60805
ENSG00000254653	RP11-702F3.1	lincRNA	2.25375	2.14387	0.160108	13.3901	6.90753e-41	2.14387	2.42716e-40	-0.091957	0.91214 (0.87-0.95)	15.96	6.4621e-05
ENSG00000254695	RP11-396O20.1	lincRNA	0.725656	-3.49746	0.313699	-11.1491	7.23439e-29	3.49746	2.18909e-28	NA	NA (NA-NA)	NA	NA
ENSG00000254731	CTD-2005H7.1	lincRNA	0.59767	2.8571	0.296692	9.62985	5.98176e-22	2.8571	1.64758e-21	0.006719	1.0067 (0.96-1.1)	0.08	0.77192
ENSG00000254761	RP11-672A2.1	lincRNA	0.57804	-2.97176	0.284661	-10.4396	1.63433e-25	2.97176	4.72979e-25	0.84654	2.3316 (1.2-4.4)	7.05	0.0079371
ENSG00000254789	RP11-531H8.2	lincRNA	46.0287	-9.25205	0.243047	-38.0669	0	9.25205	0	0.24078	1.2722 (0.74-2.2)	0.75	0.38684
ENSG00000254837	AP001372.2	lincRNA	20.4848	2.52815	0.0783858	32.2526	3.23475e-228	2.52815	5.63289e-227	0.00094415	1.0009 (1-1)	0.13	0.72359
ENSG00000254946	RP11-531H8.1	lincRNA	0.670498	-3.18634	0.320497	-9.94187	2.73643e-23	3.18634	7.69207e-23	0.17448	1.1906 (0.52-2.7)	0.17	0.67909
ENSG00000255029	CTD-3012A18.1	lincRNA	0.446414	-2.69723	0.388427	-6.94398	3.8121e-12	2.69723	8.87413e-12	0.13517	1.1447 (0.67-2)	0.24	0.62403
ENSG00000255121	RP11-110I1.12	lincRNA	22.3498	3.02508	0.0737015	41.045	0	3.02508	0	0.0020801	1.0021 (1-1)	0.9	0.34165
ENSG00000255198	SNHG9	lincRNA	48.8015	-2.08862	0.0917162	-22.7727	8.56054e-115	2.08862	5.99485e-114	0.0027157	1.0027 (1-1)	4.9	0.026847
ENSG00000255318	RP11-655M14.13	lincRNA	1.93694	3.24023	0.179558	18.0456	8.55063e-73	3.24023	4.11804e-72	0.00811	1.0081 (0.99-1)	0.85	0.35746
ENSG00000255328	RP11-326C3.12	lincRNA	153.576	-6.49365	0.147331	-44.0754	0	6.49365	0	0.077445	1.0805 (1-1.1)	13.43	0.00024792
ENSG00000255418	RP11-266A24.1	lincRNA	1.00579	3.4305	0.23916	14.344	1.16187e-46	3.4305	4.34053e-46	-0.016406	0.98373 (0.95-1)	0.86	0.35371
ENSG00000255474	RP11-234B24.2	lincRNA	1.79622	2.51665	0.14481	17.379	1.19106e-67	2.51665	5.47981e-67	-0.024188	0.9761 (0.94-1)	1.57	0.20965
ENSG00000255477	RP11-63D14.1	lincRNA	4.12376	-5.09928	0.321497	-15.861	1.17931e-56	5.09928	4.88162e-56	0.0024263	1.0024 (1-1)	0.68	0.40829
ENSG00000255595	RP4-809F18.1	lincRNA	0.790874	-2.55428	0.276939	-9.22324	2.88266e-20	2.55428	7.73209e-20	0.15318	1.1655 (0.91-1.5)	1.43	0.23146
ENSG00000255670	RP11-253I19.3	lincRNA	1.67499	2.60921	0.152858	17.0695	2.50371e-65	2.60921	1.12692e-64	-0.015243	0.98487 (0.95-1)	0.71	0.40033
ENSG00000255760	RP11-428G5.5	lincRNA	22.7935	-2.4549	0.120777	-20.3259	7.5952e-92	2.4549	4.36385e-91	0.012693	1.0128 (1-1)	2.37	0.12351
ENSG00000255801	RP11-561P12.5	lincRNA	5.53311	-4.7762	0.272833	-17.5059	1.29066e-68	4.7762	5.99226e-68	0.020222	1.0204 (0.94-1.1)	0.23	0.63043
ENSG00000255856	RP11-87C12.5	lincRNA	0.439971	2.0054	0.36124	5.55143	2.8335e-08	2.0054	6.04733e-08	-0.021687	0.97855 (0.92-1)	0.46	0.49904
ENSG00000255933	RP11-495K9.5	lincRNA	6.13029	3.34943	0.10264	32.6328	1.40383e-233	3.34943	2.54663e-232	-0.0015903	0.99841 (0.98-1)	0.02	0.88924
ENSG00000256039	RP11-291B21.2	lincRNA	56.2933	-3.38691	0.153866	-22.0121	2.20543e-107	3.38691	1.4562e-106	0.0054778	1.0055 (0.99-1)	0.87	0.35009
ENSG00000256128	LINC00944	lincRNA	9.06817	-2.72911	0.187945	-14.5208	8.94957e-48	2.72911	3.38617e-47	0.042699	1.0436 (1-1.1)	5.16	0.023137
ENSG00000256152	RP11-463O12.3	lincRNA	8.53268	5.82872	0.272095	21.4216	8.39887e-102	5.82872	5.26656e-101	-0.0026971	0.99731 (0.99-1)	0.87	0.35075
ENSG00000256249	RP11-324E6.6	lincRNA	47.2704	-4.05326	0.188791	-21.4695	3.00016e-102	4.05326	1.88732e-101	-0.00013146	0.99987 (0.97-1)	0	0.99247
ENSG00000256250	RP11-989F5.1	lincRNA	1.29233	2.6928	0.179905	14.9679	1.19045e-50	2.6928	4.6456e-50	0.039898	1.0407 (1-1.1)	3.6	0.057629
ENSG00000256540	RP11-598F7.6	lincRNA	3.12215	3.63805	0.232282	15.6622	2.74196e-55	3.63805	1.11996e-54	0.0021256	1.0021 (0.99-1)	0.25	0.61438
ENSG00000256576	RP13-977J11.2	lincRNA	49.8787	-2.59474	0.0952879	-27.2306	2.82486e-163	2.59474	2.9537e-162	0.005546	1.0056 (1-1)	1.68	0.19474
ENSG00000256783	RP11-503G7.1	lincRNA	1.54613	3.92833	0.285871	13.7416	5.71876e-43	3.92833	2.05156e-42	-0.00091839	0.99908 (0.98-1)	0.01	0.92338
ENSG00000256875	RP11-503G7.2	lincRNA	2.86444	3.5202	0.24627	14.294	2.38362e-46	3.5202	8.87408e-46	-0.0029401	0.99706 (0.99-1)	0.25	0.61437
ENSG00000256973	RP11-359J14.2	lincRNA	4.9885	4.3137	0.132134	32.6464	9.00869e-234	4.3137	1.63773e-232	-0.015525	0.98459 (0.97-1)	3.55	0.059626
ENSG00000256988	RP11-234B24.4	lincRNA	0.765546	2.98316	0.408002	7.31164	2.63901e-13	2.98316	6.28133e-13	-0.02161	0.97862 (0.95-1)	2.03	0.15441
ENSG00000249628	LINC00942	lincRNA	1.03188	2.53261	0.185141	13.6794	1.34772e-42	2.53261	4.81884e-42	0.061793	1.0637 (1-1.1)	5.13	0.023488
ENSG00000257097	CLIP1-AS1	lincRNA	9.44415	5.2293	0.138692	37.7044	0	5.2293	0	-0.010904	0.98915 (0.98-1)	4.36	0.036859
ENSG00000253140	RP11-567J20.3	lincRNA	1.03004	2.52949	0.28267	8.94855	3.60176e-19	2.52949	9.49514e-19	0.02674	1.0271 (1-1)	8.29	0.0039759
ENSG00000257139	RP11-320P7.2	lincRNA	1.64479	-2.32538	0.358402	-6.4882	8.68691e-11	2.32538	1.96372e-10	0.094389	1.099 (1-1.2)	4.94	0.026192
ENSG00000257151	PWAR6	lincRNA	85.4183	2.88631	0.118912	24.2726	3.82179e-130	2.88631	3.04545e-129	-0.00019971	0.9998 (1-1)	0.54	0.46378
ENSG00000257239	RP11-630C16.2	lincRNA	0.547763	2.64644	0.280916	9.42073	4.47966e-21	2.64644	1.21691e-20	0.033287	1.0338 (0.98-1.1)	1.79	0.1814
ENSG00000257272	RP11-317N8.3	lincRNA	1.00896	3.36842	0.170905	19.7094	1.79187e-86	3.36842	9.81607e-86	-0.018884	0.98129 (0.94-1)	0.63	0.42559
ENSG00000257310	RP11-496I2.2	lincRNA	0.58179	2.642	0.487439	5.42017	5.95437e-08	2.642	1.25959e-07	-0.006679	0.99334 (0.98-1)	0.96	0.32596
ENSG00000257391	MIR3180-4	lincRNA	5.61806	2.15076	0.137713	15.6177	5.51523e-55	2.15076	2.24512e-54	0.0012461	1.0012 (0.99-1)	0.03	0.85629
ENSG00000257400	RP11-778J16.3	lincRNA	0.361684	-2.47012	0.372279	-6.63513	3.24214e-11	2.47012	7.39995e-11	1.8211	6.1785 (0.83-46)	3.16	0.075369
ENSG00000257431	RP11-263K4.3	lincRNA	0.682415	2.0309	0.243045	8.35608	6.48365e-17	2.0309	1.64758e-16	0.018813	1.019 (0.98-1.1)	0.86	0.35476
ENSG00000257515	RP11-498M15.1	lincRNA	0.40398	2.29125	0.227781	10.059	8.38747e-24	2.29125	2.37385e-23	-0.032683	0.96785 (0.88-1.1)	0.5	0.48065
ENSG00000257582	LINC01475	lincRNA	3.92902	5.53119	0.403466	13.7092	8.9481e-43	5.53119	3.2044e-42	0.0024049	1.0024 (1-1)	0.57	0.44962
ENSG00000257595	RP3-473L9.4	lincRNA	0.961697	-2.00314	0.210543	-9.51413	1.83242e-21	2.00314	5.01047e-21	0.11657	1.1236 (0.97-1.3)	2.59	0.10767
ENSG00000257613	LINC01481	lincRNA	4.38712	2.58157	0.119706	21.566	3.74958e-103	2.58157	2.38145e-102	-0.0027605	0.99724 (0.98-1)	0.11	0.73918
ENSG00000257647	RP11-701H24.3	lincRNA	1.48846	3.92689	0.243364	16.1359	1.42783e-58	3.92689	6.02408e-58	-0.00465	0.99536 (0.97-1)	0.18	0.67221
ENSG00000257654	RP11-497G19.2	lincRNA	23.4201	8.01688	0.332867	24.0843	3.64908e-128	8.01688	2.86164e-127	-0.0010725	0.99893 (1-1)	4.04	0.044546
ENSG00000257698	RP11-620J15.3	lincRNA	171.663	2.90295	0.0903843	32.1178	2.4868e-226	2.90295	4.26472e-225	-0.00037038	0.99963 (1-1)	2.8	0.0945
ENSG00000257835	RP1-97G4.1	lincRNA	0.538725	-2.29303	0.403732	-5.67958	1.35029e-08	2.29303	2.90646e-08	-0.08924	0.91463 (0.64-1.3)	0.24	0.62589
ENSG00000257883	RP11-497G19.1	lincRNA	87.8918	9.15836	0.340231	26.9181	1.34971e-159	9.15836	1.36795e-158	-0.00029	0.99971 (1-1)	3.59	0.058028
ENSG00000258001	RP11-756H6.1	lincRNA	0.777017	3.08268	0.202973	15.1876	4.27169e-52	3.08268	1.6923e-51	0.027079	1.0274 (0.98-1.1)	1.42	0.23296
ENSG00000258018	RP11-148B3.1	lincRNA	1.49804	4.09277	0.495008	8.26809	1.36117e-16	4.09277	3.43966e-16	-0.00024886	0.99975 (1-1)	0.03	0.86915
ENSG00000258308	RP11-554E23.2	lincRNA	0.690652	2.21424	0.182848	12.1097	9.3813e-34	2.21424	3.02103e-33	-0.016476	0.98366 (0.91-1.1)	0.2	0.6566
ENSG00000258404	RP11-1029J19.5	lincRNA	0.955835	-3.53991	0.259795	-13.6258	2.81437e-42	3.53991	1.00347e-41	-0.25631	0.7739 (0.43-1.4)	0.76	0.38456
ENSG00000258473	RP11-7F17.4	lincRNA	0.614205	-2.19067	0.328109	-6.67665	2.44459e-11	2.19067	5.59493e-11	-0.18448	0.83154 (0.63-1.1)	1.62	0.20282
ENSG00000258476	RP11-76E17.3	lincRNA	178.114	-3.69341	0.163052	-22.6518	1.33993e-113	3.69341	9.29377e-113	0.0017056	1.0017 (1-1)	0.62	0.43043
ENSG00000258498	DIO3OS	lincRNA	4.98939	-2.06256	0.198557	-10.3877	2.82011e-25	2.06256	8.13783e-25	0.0013097	1.0013 (1-1)	0.17	0.67998
ENSG00000258504	RP11-638I2.6	lincRNA	23.5596	-5.98498	0.228116	-26.2366	1.01672e-151	5.98498	9.67225e-151	0.013499	1.0136 (0.99-1)	0.99	0.3186
ENSG00000258511	RP11-61O1.2	lincRNA	1.03024	-2.82467	0.254128	-11.1151	1.05888e-28	2.82467	3.19707e-28	0.010866	1.0109 (0.81-1.3)	0.01	0.92402
ENSG00000258512	LINC00239	lincRNA	11.0897	-4.7447	0.141024	-33.6446	3.73965e-248	4.7447	7.67988e-247	0.12696	1.1354 (1-1.3)	4.33	0.037456
ENSG00000258517	RP6-91H8.1	lincRNA	0.75063	3.16707	0.755543	4.19178	2.76769e-05	3.16707	5.40942e-05	-0.024996	0.97531 (0.95-1)	4.09	0.043249
ENSG00000258556	CTD-2568P8.1	lincRNA	0.425216	-2.08793	0.295709	-7.06076	1.65595e-12	2.08793	3.87882e-12	0.559	1.7489 (1.3-2.4)	11.51	0.00069126
ENSG00000258572	RP11-1070N10.3	lincRNA	13.9421	-2.23986	0.128195	-17.4724	2.32683e-68	2.23986	1.07755e-67	0.022781	1.023 (1-1.1)	2.67	0.10242
ENSG00000258583	LINC01500	lincRNA	0.839298	3.08736	0.479239	6.44222	1.1774e-10	3.08736	2.65433e-10	0.0068007	1.0068 (0.99-1)	0.58	0.44616
ENSG00000258602	RP11-7F17.7	lincRNA	1.79369	-4.61548	0.29054	-15.8859	7.93844e-57	4.61548	3.29057e-56	0.20173	1.2235 (0.46-3.3)	0.16	0.68911
ENSG00000258604	AL161668.5	lincRNA	0.29275	-2.04915	0.67788	-3.02288	0.00250384	2.04915	0.00451809	-0.37968	0.68408 (0.22-2.2)	0.42	0.51843
ENSG00000258610	RP11-488C13.7	lincRNA	26.7271	-2.00124	0.138294	-14.4709	1.85069e-47	2.00124	6.98047e-47	0.0064396	1.0065 (1-1)	2.18	0.13984
ENSG00000258647	LINC00930	lincRNA	2.66227	-3.20275	0.251228	-12.7484	3.18158e-37	3.20275	1.07009e-36	0.011283	1.0113 (0.92-1.1)	0.06	0.80866
ENSG00000258654	RP11-509A17.3	lincRNA	2.28468	-2.31187	0.212535	-10.8776	1.47406e-27	2.31187	4.37758e-27	0.058528	1.0603 (0.97-1.2)	1.83	0.17582
ENSG00000258701	LINC00638	lincRNA	28.8613	3.04943	0.090948	33.5294	1.7977e-246	3.04943	3.63312e-245	-0.00051363	0.99949 (1-1)	0.12	0.72796
ENSG00000258710	LINC01193	lincRNA	2.16268	4.68913	0.592261	7.91734	2.42648e-15	4.68913	5.9926e-15	-0.0039359	0.99607 (0.99-1)	1.05	0.30548
ENSG00000258768	CTD-2292M16.8	lincRNA	30.7242	2.84665	0.0848644	33.5435	1.11815e-246	2.84665	2.26427e-245	-0.00050235	0.9995 (1-1)	0.14	0.70356
ENSG00000258785	LINC01580	lincRNA	0.82237	-2.62844	0.399464	-6.57991	4.70746e-11	2.62844	1.07094e-10	0.0080929	1.0081 (0.76-1.3)	0	0.95529
ENSG00000258811	CTD-3051D23.1	lincRNA	7.17599	2.17271	0.12412	17.5049	1.31523e-68	2.17271	6.10526e-68	-0.0060394	0.99398 (0.98-1)	1.51	0.21908
ENSG00000258819	RP11-7F17.3	lincRNA	82.8544	-6.50901	0.175375	-37.1148	1.61892e-301	6.50901	5.13531e-300	0.081972	1.0854 (1-1.2)	6.02	0.014159
ENSG00000258831	RP11-76E17.4	lincRNA	50.1726	-3.43342	0.186278	-18.4317	7.30916e-76	3.43342	3.61533e-75	0.0017891	1.0018 (0.99-1)	0.11	0.74348
ENSG00000258867	LINC01146	lincRNA	18.7967	-2.48767	0.13305	-18.6973	5.21075e-78	2.48767	2.62958e-77	-9.4165e-05	0.99991 (0.99-1)	0	0.98066
ENSG00000258876	RP11-270M14.5	lincRNA	0.511023	2.14519	0.194205	11.046	2.29154e-28	2.14519	6.8898e-28	-0.084479	0.91899 (0.84-1)	3.11	0.077591
ENSG00000258912	RP11-1079H9.1	lincRNA	0.488062	2.42097	0.296111	8.17589	2.93692e-16	2.42097	7.37611e-16	-0.056296	0.94526 (0.88-1)	2.65	0.10386
ENSG00000258919	RP11-1029J19.4	lincRNA	6.40945	-5.54821	0.20945	-26.4895	1.28113e-154	5.54821	1.25155e-153	0.04602	1.0471 (0.91-1.2)	0.44	0.50621
ENSG00000258935	RP11-1078H9.2	lincRNA	0.580442	2.83115	0.204649	13.8342	1.58535e-43	2.83115	5.71999e-43	-0.030345	0.97011 (0.91-1)	0.76	0.38474
ENSG00000258976	CTD-2207P18.2	lincRNA	2.31212	-2.78243	0.201535	-13.8062	2.33984e-43	2.78243	8.42429e-43	0.038185	1.0389 (0.91-1.2)	0.3	0.58078
ENSG00000259033	RP11-718G2.5	lincRNA	0.670765	2.8305	0.432466	6.54501	5.94905e-11	2.8305	1.35086e-10	0.013501	1.0136 (0.99-1)	1.85	0.1737
ENSG00000259042	AE000661.50	lincRNA	1.80051	4.03304	0.259393	15.548	1.64132e-54	4.03304	6.65584e-54	-0.010069	0.98998 (0.97-1)	1.11	0.29129
ENSG00000259113	RP11-406H23.2	lincRNA	1.74522	4.12553	0.155957	26.4531	3.36436e-154	4.12553	3.27534e-153	-0.045076	0.95592 (0.92-0.99)	4.88	0.027217
ENSG00000259182	RP11-424I19.2	lincRNA	10.3995	-3.17389	0.155026	-20.4732	3.72931e-93	3.17389	2.16792e-92	-0.032888	0.96765 (0.89-1)	0.63	0.42863
ENSG00000259198	RP11-133K1.6	lincRNA	1.12453	2.31569	0.182518	12.6875	6.9396e-37	2.31569	2.32316e-36	0.004314	1.0043 (0.96-1.1)	0.03	0.85363
ENSG00000259225	RP11-1008C21.1	lincRNA	1.10732	-2.71943	0.29302	-9.28072	1.68343e-20	2.71943	4.53264e-20	0.027567	1.028 (0.99-1.1)	2.26	0.13283
ENSG00000259235	RP11-605F22.2	lincRNA	1.6703	-4.1993	0.410541	-10.2287	1.47491e-24	4.1993	4.21801e-24	0.47803	1.6129 (1-2.5)	4.74	0.029487
ENSG00000259268	AC007950.1	lincRNA	12.7078	-7.25065	0.265204	-27.3398	1.42633e-164	7.25065	1.50781e-163	-0.095537	0.90888 (0.56-1.5)	0.15	0.69582
ENSG00000259309	RP11-19J5.2	lincRNA	0.340491	-2.4183	0.394104	-6.13621	8.4515e-10	2.4183	1.873e-09	-0.33113	0.71811 (0.1-5.2)	0.11	0.74237
ENSG00000259336	RP11-323I15.5	lincRNA	1.72614	4.391	0.195079	22.5088	3.4032e-112	4.391	2.33593e-111	0.0054371	1.0055 (0.98-1)	0.24	0.62342
ENSG00000259347	RP11-798K3.2	lincRNA	1.45424	-3.45203	0.40871	-8.44616	3.0103e-17	3.45203	7.69533e-17	0.09013	1.0943 (1-1.2)	4.44	0.035087
ENSG00000259362	RP11-307C19.1	lincRNA	0.969254	2.19988	0.170934	12.8698	6.65761e-38	2.19988	2.2591e-37	0.0073489	1.0074 (0.95-1.1)	0.05	0.81972
ENSG00000259363	CTD-2054N24.2	lincRNA	16.3877	2.10785	0.093089	22.6433	1.62253e-113	2.10785	1.12447e-112	0.0003095	1.0003 (1-1)	0.01	0.90665
ENSG00000259380	RP11-346D14.1	lincRNA	1.25583	3.73695	0.173917	21.487	2.05952e-102	3.73695	1.29832e-101	-0.011853	0.98822 (0.95-1)	0.39	0.5316
ENSG00000259439	RP11-89K21.1	lincRNA	1.22952	3.24941	0.486366	6.68101	2.37302e-11	3.24941	5.43259e-11	-0.00025099	0.99975 (1-1)	0.15	0.69809
ENSG00000259499	RP11-616K22.2	lincRNA	2.56997	4.50717	0.149972	30.0535	1.96421e-198	4.50717	2.72291e-197	-0.026693	0.97366 (0.95-1)	4.14	0.041761
ENSG00000259508	RP11-661D19.3	lincRNA	0.561186	2.50094	0.264237	9.46479	2.94162e-21	2.50094	8.01583e-21	0.033666	1.0342 (0.99-1.1)	2.54	0.11126
ENSG00000259518	LINC01583	lincRNA	0.829746	3.3392	0.258204	12.9324	2.95365e-38	3.3392	1.00635e-37	0.013363	1.0135 (0.97-1.1)	0.46	0.49979
ENSG00000259548	RP11-38G5.2	lincRNA	3.49338	-2.27762	0.179434	-12.6934	6.43201e-37	2.27762	2.15451e-36	0.00232	1.0023 (0.91-1.1)	0	0.96336
ENSG00000259618	RP11-562A8.5	lincRNA	0.813245	2.04826	0.168741	12.1385	6.6028e-34	2.04826	2.13249e-33	0.032693	1.0332 (0.96-1.1)	0.86	0.35256
ENSG00000259656	RP11-325E5.1	lincRNA	1.31688	2.15301	0.149522	14.3994	5.22313e-47	2.15301	1.96062e-46	-0.050773	0.95049 (0.9-1)	3.42	0.064249
ENSG00000259673	IQCH-AS1	lincRNA	83.9431	2.60568	0.070911	36.7457	1.36126e-295	2.60568	4.10543e-294	-0.00071949	0.99928 (1-1)	1.91	0.16678
ENSG00000259703	LINC00593	lincRNA	12.0803	-6.73126	0.213351	-31.5502	1.78112e-218	6.73126	2.88797e-217	0.056929	1.0586 (0.77-1.5)	0.12	0.72478
ENSG00000259705	RP11-227D13.1	lincRNA	0.821581	2.49459	0.198052	12.5956	2.23174e-36	2.49459	7.42425e-36	0.036016	1.0367 (0.98-1.1)	1.55	0.21353
ENSG00000259807	RP11-426C22.4	lincRNA	45.8789	3.55438	0.100581	35.3386	1.50126e-273	3.55438	3.77902e-272	-0.0011122	0.99889 (1-1)	1.39	0.2382
ENSG00000259828	RP11-63E9.1	lincRNA	0.961672	2.38169	0.45726	5.20861	1.90257e-07	2.38169	3.96874e-07	0.0010592	1.0011 (0.98-1)	0.01	0.91943
ENSG00000259869	AL022344.7	lincRNA	2.40361	-3.66895	0.232779	-15.7615	5.72211e-56	3.66895	2.3546e-55	0.074137	1.077 (0.97-1.2)	1.84	0.17542
ENSG00000259907	RP6-91H8.2	lincRNA	1.2766	2.71873	0.345576	7.86722	3.62597e-15	2.71873	8.92503e-15	-0.016182	0.98395 (0.97-1)	3.07	0.07982
ENSG00000259915	RP11-410E4.1	lincRNA	5.83734	3.01975	0.128158	23.5626	9.31728e-123	3.01975	7.00318e-122	-0.0065006	0.99352 (0.98-1)	1.05	0.30509
ENSG00000259920	RP11-2E11.5	lincRNA	1.82613	4.1085	0.211174	19.4555	2.61835e-84	4.1085	1.40411e-83	-0.0064841	0.99354 (0.97-1)	0.38	0.53578
ENSG00000259941	RP11-48G14.2	lincRNA	1.38362	3.79731	0.265126	14.3227	1.5793e-46	3.79731	5.88956e-46	-0.012123	0.98795 (0.97-1)	1.11	0.29182
ENSG00000259967	RP11-2E17.2	lincRNA	0.493518	2.01138	0.196819	10.2194	1.62326e-24	2.01138	4.63889e-24	-0.024574	0.97573 (0.88-1.1)	0.22	0.63884
ENSG00000259974	LINC00261	lincRNA	4.87243	-5.85287	0.362212	-16.1587	9.86405e-59	5.85287	4.16896e-58	0.11342	1.1201 (0.81-1.5)	0.47	0.49074
ENSG00000260052	CTC-527H23.3	lincRNA	2.91611	-2.1041	0.156081	-13.4808	2.02852e-41	2.1041	7.16941e-41	-0.0045443	0.99547 (0.89-1.1)	0.01	0.93545
ENSG00000260086	RP11-42I10.1	lincRNA	12.8854	-2.13589	0.118949	-17.9563	4.28525e-72	2.13589	2.0506e-71	-0.0066858	0.99334 (0.97-1)	0.37	0.54153
ENSG00000214145	LINC00887	lincRNA	1.92536	2.51722	0.289941	8.68184	3.89416e-18	2.51722	1.00985e-17	0.0010634	1.0011 (1-1)	4.94	0.02624
ENSG00000260107	AC005606.15	lincRNA	2.16645	-4.25213	0.306697	-13.8643	1.04308e-43	4.25213	3.77042e-43	-0.01993	0.98027 (0.71-1.4)	0.01	0.90319
ENSG00000260118	RP6-201G10.2	lincRNA	1.57148	2.89045	0.203577	14.1983	9.386e-46	2.89045	3.4682e-45	-0.0031662	0.99684 (0.97-1)	0.04	0.83637
ENSG00000260137	RP11-258F22.2	lincRNA	0.418997	2.29054	0.316833	7.22949	4.84811e-13	2.29054	1.14792e-12	-0.038829	0.96191 (0.9-1)	1.35	0.24598
ENSG00000260141	RP11-19N8.4	lincRNA	1.21212	3.60202	0.297688	12.1	1.0564e-33	3.60202	3.39908e-33	-0.0020576	0.99794 (0.98-1)	0.03	0.85809
ENSG00000260171	RP11-95H11.1	lincRNA	0.517059	2.4359	0.228362	10.6668	1.4551e-26	2.4359	4.26892e-26	-0.016866	0.98328 (0.91-1.1)	0.2	0.65868
ENSG00000260176	CTD-3126B10.4	lincRNA	1.66544	2.2949	0.252891	9.07466	1.14033e-19	2.2949	3.02991e-19	0.0042131	1.0042 (0.97-1)	0.07	0.78507
ENSG00000260197	RP11-424G14.1	lincRNA	47.3227	2.17233	0.278541	7.79896	6.24175e-15	2.17233	1.53139e-14	-0.00052555	0.99947 (1-1)	1.61	0.20476
ENSG00000260209	RP11-680F20.10	lincRNA	0.736498	2.64314	0.216252	12.2225	2.35725e-34	2.64314	7.65694e-34	-0.056502	0.94506 (0.9-1)	4.48	0.034256
ENSG00000260261	RP11-480A16.1	lincRNA	74.9954	3.28218	0.0796895	41.1871	0	3.28218	0	0.00011743	1.0001 (1-1)	0.07	0.79726
ENSG00000260317	RP11-48B3.4	lincRNA	15.9904	2.33142	0.113521	20.5373	9.99087e-94	2.33142	5.84329e-93	-0.0015099	0.99849 (0.99-1)	0.33	0.56474
ENSG00000260369	CTD-2526A2.2	lincRNA	0.914778	2.14631	0.161657	13.2769	3.15003e-40	2.14631	1.09858e-39	0.061546	1.0635 (0.99-1.1)	3.16	0.07548
ENSG00000260388	LINC00562	lincRNA	10.842	3.18325	0.0927158	34.3334	2.49474e-258	3.18325	5.54183e-257	-0.005548	0.99447 (0.98-1)	0.99	0.3193
ENSG00000260409	RP11-403B2.7	lincRNA	13.1481	3.04543	0.159169	19.1333	1.333e-81	3.04543	6.9504e-81	-0.00061459	0.99939 (1-1)	0.1	0.7507
ENSG00000260417	CTD-2542L18.1	lincRNA	55.3039	6.23479	0.128296	48.5968	0	6.23479	0	-0.00034515	0.99965 (1-1)	0.22	0.64204
ENSG00000260418	RP3-406A7.7	lincRNA	2.97037	2.04929	0.21119	9.70357	2.91135e-22	2.04929	8.0564e-22	0.0059664	1.006 (0.99-1)	0.56	0.4562
ENSG00000260423	RP13-735L24.1	lincRNA	9.22019	3.63551	0.132986	27.3376	1.51739e-164	3.63551	1.60374e-163	0.00304	1.003 (1-1)	2.92	0.087427
ENSG00000260455	NBAT1	lincRNA	5.02076	5.83689	0.283461	20.5915	3.26962e-94	5.83689	1.92001e-93	-0.008278	0.99176 (0.99-1)	6.64	0.0099939
ENSG00000260470	RP11-834C11.11	lincRNA	2.19795	2.62867	0.173764	15.1278	1.06179e-51	2.62867	4.19177e-51	0.0026056	1.0026 (0.98-1)	0.06	0.81296
ENSG00000260473	RP11-923I11.4	lincRNA	0.833505	2.60672	0.214754	12.1382	6.62928e-34	2.60672	2.14077e-33	0.010203	1.0103 (0.97-1.1)	0.22	0.64029
ENSG00000260507	RP11-356C4.3	lincRNA	0.81722	-3.04598	0.244763	-12.4446	1.49627e-35	3.04598	4.92763e-35	-0.00036105	0.99964 (0.61-1.6)	0	0.99886
ENSG00000260515	CTD-2199O4.3	lincRNA	1.53094	4.01009	0.657892	6.09537	1.09185e-09	4.01009	2.41406e-09	0.011737	1.0118 (1-1)	3.01	0.082534
ENSG00000260528	FAM157C	lincRNA	1885.12	-2.85443	0.107026	-26.6705	1.03643e-156	2.85443	1.0255e-155	9.2905e-05	1.0001 (1-1)	0.51	0.4731
ENSG00000260555	RP11-728K20.2	lincRNA	3.19442	4.74753	0.180433	26.3118	1.40481e-152	4.74753	1.34802e-151	0.0015073	1.0015 (0.99-1)	0.06	0.79888
ENSG00000260563	RP13-516M14.1	lincRNA	516.343	-3.75462	0.0905031	-41.4861	0	3.75462	0	0.0034226	1.0034 (1-1)	7.26	0.0070327
ENSG00000260613	RP3-522J7.6	lincRNA	2.78538	2.43173	0.150059	16.2052	4.6333e-59	2.43173	1.96509e-58	-0.0045888	0.99542 (0.98-1)	0.19	0.65977
ENSG00000260645	RP11-250B2.5	lincRNA	9.27781	3.74133	0.121853	30.7035	5.11217e-207	3.74133	7.54554e-206	-0.0060722	0.99395 (0.99-1)	3.3	0.069188
ENSG00000260646	LA16c-385E7.1	lincRNA	1.90041	3.5864	0.139896	25.6362	6.01985e-145	3.5864	5.434e-144	-0.029293	0.97113 (0.94-1)	2.54	0.11069
ENSG00000260660	RP11-69H7.2	lincRNA	6.15498	-3.34281	0.153923	-21.7174	1.40605e-104	3.34281	9.05113e-104	0.076923	1.08 (0.99-1.2)	2.78	0.095603
ENSG00000260664	AC004158.3	lincRNA	15.5822	6.3743	0.1393	45.7595	0	6.3743	0	-0.0044951	0.99552 (0.99-1)	4	0.045415
ENSG00000260672	RP11-1006G14.1	lincRNA	7.60997	2.41346	0.112124	21.5249	9.10505e-103	2.41346	5.75623e-102	0.0051416	1.0052 (0.99-1)	0.71	0.39847
ENSG00000281903	AF127936.7	lincRNA	3.59101	2.44924	0.130659	18.7453	2.11401e-78	2.44924	1.07001e-77	0.018658	1.0188 (1-1)	4.23	0.039802
ENSG00000260695	RP11-513N24.1	lincRNA	0.494144	-2.55116	0.321299	-7.94016	2.01928e-15	2.55116	4.99301e-15	0.34114	1.4065 (0.92-2.1)	2.5	0.11419
ENSG00000251432	RP11-420A23.1	lincRNA	18.7677	2.40805	0.102819	23.4203	2.65248e-121	2.40805	1.96895e-120	0.0036525	1.0037 (1-1)	4.25	0.039144
ENSG00000260721	AF067845.1	lincRNA	0.913075	3.31486	0.449383	7.37648	1.6253e-13	3.31486	3.88562e-13	-0.00049454	0.99951 (0.99-1)	0.01	0.90549
ENSG00000260743	RP11-255C15.3	lincRNA	3.19394	3.03187	0.12891	23.5193	2.58725e-122	3.03187	1.93579e-121	-0.016765	0.98338 (0.96-1)	2.66	0.10263
ENSG00000260802	LINC00890	lincRNA	7.67054	4.60032	0.295929	15.5454	1.71026e-54	4.60032	6.93487e-54	0.00020282	1.0002 (1-1)	0.02	0.8891
ENSG00000260807	RP11-161M6.2	lincRNA	77.2344	-2.47429	0.134163	-18.4423	6.00773e-76	2.47429	2.97305e-75	0.00061258	1.0006 (1-1)	0.2	0.65466
ENSG00000260876	LINC01229	lincRNA	0.954211	2.79396	0.276808	10.0935	5.90283e-24	2.79396	1.67418e-23	0.0018384	1.0018 (0.97-1)	0.02	0.90049
ENSG00000260884	AC009120.5	lincRNA	14.471	4.13144	0.079424	52.0175	0	4.13144	0	-0.0010782	0.99892 (0.99-1)	0.07	0.78652
ENSG00000260895	RP11-554A11.7	lincRNA	1.51777	2.46296	0.170473	14.4478	2.5873e-47	2.46296	9.74512e-47	0.0069069	1.0069 (0.97-1)	0.17	0.68157
ENSG00000260905	RP11-105C19.1	lincRNA	0.617045	-3.06124	0.346393	-8.83748	9.79014e-19	3.06124	2.56444e-18	0.43474	1.5446 (0.86-2.8)	2.12	0.1458
ENSG00000260910	LINC00565	lincRNA	36.7797	-2.78089	0.124648	-22.31	2.95521e-110	2.78089	1.99504e-109	0.023364	1.0236 (1-1)	10.01	0.0015533
ENSG00000260923	AC137934.1	lincRNA	106.125	-2.00553	0.120418	-16.6547	2.79721e-62	2.00553	1.22477e-61	0.0051828	1.0052 (1-1)	1.57	0.21072
ENSG00000260943	RP11-476D10.1	lincRNA	44.2392	-5.82845	0.191424	-30.4479	1.27713e-203	5.82845	1.84487e-202	-0.007382	0.99265 (0.96-1)	0.19	0.66393
ENSG00000260947	RP11-384P7.7	lincRNA	11.7912	4.30454	0.240711	17.8826	1.61175e-71	4.30454	7.66574e-71	-8.7273e-05	0.99991 (1-1)	0.01	0.90735
ENSG00000260979	RP11-77H9.8	lincRNA	33.0435	-6.44625	0.179707	-35.871	8.66308e-282	6.44625	2.30508e-280	0.072876	1.0756 (0.94-1.2)	1.2	0.2727
ENSG00000260986	RP11-854K16.3	lincRNA	1.01022	2.89605	0.172206	16.8174	1.81967e-63	2.89605	8.0584e-63	-0.020336	0.97987 (0.93-1)	0.7	0.40154
ENSG00000261008	LINC01572	lincRNA	17.7275	3.95591	0.123788	31.9572	4.2883e-224	3.95591	7.23943e-223	-0.0028653	0.99714 (0.99-1)	1.23	0.2682
ENSG00000261064	RP11-1000B6.3	lincRNA	33.4647	4.16707	0.0968123	43.0428	0	4.16707	0	0.00073235	1.0007 (1-1)	0.66	0.41681
ENSG00000261068	RP11-7K24.3	lincRNA	5.78128	2.18172	0.129037	16.9077	3.94512e-64	2.18172	1.75781e-63	0.0019412	1.0019 (0.99-1)	0.07	0.79581
ENSG00000261069	RP11-701H24.4	lincRNA	8.79748	2.99855	0.197692	15.1678	5.77705e-52	2.99855	2.28636e-51	0.00024279	1.0002 (0.99-1)	0.01	0.93574
ENSG00000261070	RP11-554A11.8	lincRNA	0.844118	2.99696	0.274125	10.9328	8.03048e-28	2.99696	2.39478e-27	-0.0016494	0.99835 (0.97-1)	0.01	0.90789
ENSG00000261079	RP11-252A24.3	lincRNA	8.15864	2.43566	0.0992868	24.5316	6.80111e-133	2.43566	5.52963e-132	0.0010832	1.0011 (0.99-1)	0.03	0.86826
ENSG00000261080	RP1-166H4.2	lincRNA	2.57836	4.59434	0.181827	25.2677	7.24588e-141	4.59434	6.3197e-140	-0.00011191	0.99989 (0.98-1)	0	0.98867
ENSG00000260101	RP11-568N6.1	lincRNA	27.8532	2.37817	0.101107	23.5213	2.47187e-122	2.37817	1.85028e-121	0.0025476	1.0026 (1-1)	3.99	0.045775
ENSG00000261098	RP11-819C21.1	lincRNA	82.9639	3.55915	0.0825916	43.0933	0	3.55915	0	-0.00097351	0.99903 (1-1)	2.1	0.14684
ENSG00000261126	RP11-795F19.1	lincRNA	15.2566	3.42388	0.109851	31.1685	2.84879e-213	3.42388	4.41767e-212	-0.00016068	0.99984 (1-1)	0.01	0.93578
ENSG00000261135	RP4-798A10.7	lincRNA	5.5478	2.07595	0.109792	18.9079	9.81202e-80	2.07595	5.03249e-79	-0.0023988	0.9976 (0.98-1)	0.12	0.72802
ENSG00000261175	CTD-2015G9.2	lincRNA	0.429938	-2.42297	0.46089	-5.25714	1.4631e-07	2.42297	3.06066e-07	-0.18437	0.83162 (0.49-1.4)	0.46	0.49629
ENSG00000261193	RP11-863P13.5	lincRNA	0.676746	2.35676	0.163311	14.4311	3.29819e-47	2.35676	1.24098e-46	0.0066048	1.0066 (0.93-1.1)	0.02	0.87641
ENSG00000261200	RP11-989E6.10	lincRNA	6.52281	3.87552	0.13007	29.7957	4.43878e-195	3.87552	5.98364e-194	-0.00088272	0.99912 (0.99-1)	0.04	0.84967
ENSG00000261241	RP11-883G14.1	lincRNA	0.41307	-2.38021	0.481106	-4.94738	7.52204e-07	2.38021	1.54263e-06	0.062128	1.0641 (0.7-1.6)	0.09	0.76835
ENSG00000261326	LINC01355	lincRNA	92.9693	2.63035	0.0988196	26.6177	4.23399e-156	2.63035	4.17067e-155	-0.00015211	0.99985 (1-1)	0.18	0.67136
ENSG00000261386	CTD-2012K14.6	lincRNA	11.0345	2.69323	0.0890247	30.2527	4.81204e-201	2.69323	6.83663e-200	0.00046274	1.0005 (0.99-1)	0.01	0.91694
ENSG00000261390	MAFTRR	lincRNA	2.08078	3.40008	0.210365	16.1627	9.23616e-59	3.40008	3.90488e-58	-0.0018111	0.99819 (0.98-1)	0.04	0.8488
ENSG00000261404	AC009120.4	lincRNA	0.575631	2.40218	0.190885	12.5845	2.57083e-36	2.40218	8.54111e-36	0.0054	1.0054 (0.94-1.1)	0.02	0.87944
ENSG00000261433	CTC-297N7.1	lincRNA	1.74021	2.54535	0.131702	19.3266	3.20838e-83	2.54535	1.69849e-82	0.028428	1.0288 (0.98-1.1)	1.62	0.20244
ENSG00000261478	RP11-429B14.4	lincRNA	0.552857	2.149	0.591957	3.63033	0.000283058	2.149	0.000532757	-0.0028152	0.99719 (0.98-1)	0.13	0.71767
ENSG00000261480	RP11-578F21.6	lincRNA	4.48284	5.33541	0.166831	31.9809	2.00971e-224	5.33541	3.40519e-223	0.002819	1.0028 (0.99-1)	0.29	0.59078
ENSG00000261504	RP11-317P15.4	lincRNA	3.21634	-2.45012	0.195513	-12.5317	5.00544e-36	2.45012	1.65658e-35	0.025974	1.0263 (0.94-1.1)	0.35	0.55454
ENSG00000261512	RP11-46D6.1	lincRNA	375.515	-4.34809	0.111685	-38.9316	0	4.34809	0	0.0036923	1.0037 (1-1)	1.51	0.21918
ENSG00000261568	RP11-524C21.2	lincRNA	1.05507	3.50764	0.374363	9.36963	7.27899e-21	3.50764	1.97083e-20	-0.0091429	0.9909 (0.97-1)	1.13	0.28737
ENSG00000261610	AP000265.1	lincRNA	1.23403	2.96679	0.175018	16.9513	1.88092e-64	2.96679	8.40654e-64	-0.0131	0.98699 (0.94-1)	0.31	0.57964
ENSG00000265485	RP11-449D8.1	lincRNA	0.521226	2.33821	0.364167	6.4207	1.35651e-10	2.33821	3.05433e-10	0.041889	1.0428 (1-1.1)	10.35	0.0012953
ENSG00000261646	RP11-489G11.3	lincRNA	7.63104	5.09116	0.155229	32.7977	6.35927e-236	5.09116	1.17754e-234	-0.0045979	0.99541 (0.99-1)	1.32	0.25008
ENSG00000261670	RP11-1C8.5	lincRNA	1.63288	3.496	0.178305	19.6069	1.35085e-85	3.496	7.3369e-85	-0.0015098	0.99849 (0.97-1)	0.01	0.90702
ENSG00000261734	RP11-669C19.1	lincRNA	1.70485	2.10622	0.18343	11.4824	1.61652e-30	2.10622	5.00255e-30	-0.014204	0.9859 (0.95-1)	0.74	0.38939
ENSG00000180066	C10orf91	lincRNA	13.1551	2.28456	0.121036	18.8751	1.82784e-79	2.28456	9.35125e-79	0.005384	1.0054 (1-1)	10.96	0.00093232
ENSG00000261770	CTC-459F4.1	lincRNA	47.7243	2.20487	0.0770673	28.6097	5.08944e-180	2.20487	6.08912e-179	-0.0007609	0.99924 (1-1)	0.41	0.51976
ENSG00000261803	RP11-434E6.2	lincRNA	0.430597	2.09396	0.466441	4.48923	7.14827e-06	2.09396	1.424e-05	-0.0099054	0.99014 (0.95-1)	0.18	0.67567
ENSG00000261804	RP11-44F14.2	lincRNA	12.4077	-3.60189	0.144912	-24.8557	2.244e-136	3.60189	1.88226e-135	-0.020977	0.97924 (0.93-1)	0.58	0.44555
ENSG00000261823	RP11-48G14.1	lincRNA	0.618008	2.93503	0.211219	13.8957	6.72961e-44	2.93503	2.4381e-43	-0.081726	0.92152 (0.85-0.99)	4.49	0.034054
ENSG00000261824	LINC00662	lincRNA	84.4389	2.61318	0.0628818	41.557	0	2.61318	0	-0.00096049	0.99904 (1-1)	1.51	0.21971
ENSG00000261839	RP1-265C24.8	lincRNA	2.97038	2.52622	0.129623	19.489	1.36148e-84	2.52622	7.32034e-84	-0.021483	0.97875 (0.95-1)	2.22	0.13646
ENSG00000261842	RP11-143I21.1	lincRNA	0.718067	2.2633	0.183755	12.3169	7.3427e-35	2.2633	2.39811e-34	0.0091228	1.0092 (0.95-1.1)	0.08	0.78303
ENSG00000262006	RP11-700H6.4	lincRNA	3.03634	-4.2218	0.284542	-14.8372	8.42552e-50	4.2218	3.25994e-49	0.18994	1.2092 (1-1.4)	6.51	0.010738
ENSG00000262075	DKFZP434A062	lincRNA	4.23224	5.3196	0.198295	26.8267	1.57658e-158	5.3196	1.58808e-157	0.0014595	1.0015 (0.99-1)	0.11	0.73707
ENSG00000262098	CTD-2561B21.10	lincRNA	0.747266	2.69571	0.211092	12.7703	2.40157e-37	2.69571	8.09461e-37	-0.039252	0.96151 (0.91-1)	1.75	0.18631
ENSG00000262155	RP11-266L9.5	lincRNA	26.9634	4.33316	0.110328	39.2752	0	4.33316	0	-0.0018711	0.99813 (1-1)	3.78	0.051922
ENSG00000262188	RP11-353N14.4	lincRNA	0.984193	2.05473	0.31496	6.52379	6.85538e-11	2.05473	1.55388e-10	0.0066283	1.0067 (0.99-1)	0.37	0.54246
ENSG00000262202	RP11-160E2.6	lincRNA	20.702	4.1563	0.210483	19.7465	8.59257e-87	4.1563	4.72085e-86	0.0010996	1.0011 (1-1)	2.77	0.096218
ENSG00000262223	RP11-1055B8.3	lincRNA	0.599895	2.05712	0.267138	7.70058	1.3545e-14	2.05712	3.29998e-14	0.023316	1.0236 (0.97-1.1)	0.8	0.37026
ENSG00000262585	RP11-353N14.5	lincRNA	2.30524	3.30068	0.288817	11.4283	3.02084e-30	3.30068	9.31384e-30	0.0034646	1.0035 (1-1)	1.32	0.25054
ENSG00000262601	CTC-786C10.1	lincRNA	0.656984	2.4878	0.305325	8.14803	3.69896e-16	2.4878	9.27211e-16	-0.0023022	0.9977 (0.97-1)	0.03	0.85753
ENSG00000262663	RP11-497H17.1	lincRNA	5.13623	2.36583	0.118129	20.0275	3.17493e-89	2.36583	1.78267e-88	0.0071529	1.0072 (0.99-1)	0.68	0.40896
ENSG00000262714	RP11-44F14.8	lincRNA	32.2509	-4.08913	0.153445	-26.6488	1.84838e-156	4.08913	1.82534e-155	-0.010601	0.98945 (0.97-1)	0.73	0.39168
ENSG00000224259	LINC01133	lincRNA	10.5777	2.27748	0.264199	8.62034	6.67559e-18	2.27748	1.7255e-17	0.0028925	1.0029 (1-1)	8.1	0.0044257
ENSG00000262873	CTD-2561B21.11	lincRNA	5.10759	2.03661	0.128322	15.8711	1.00389e-56	2.03661	4.15819e-56	-0.0088015	0.99124 (0.98-1)	1.32	0.25107
ENSG00000263082	CTD-2034I21.2	lincRNA	0.605114	-2.50635	0.473886	-5.28892	1.23038e-07	2.50635	2.57894e-07	-0.092251	0.91188 (0.6-1.4)	0.19	0.66217
ENSG00000263146	RP11-849I19.1	lincRNA	0.253096	-2.05352	0.473554	-4.3364	1.44832e-05	2.05352	2.85719e-05	NA	NA (NA-NA)	NA	NA
ENSG00000263321	RP11-388C12.5	lincRNA	1.22883	2.23068	0.1519	14.6852	8.02441e-49	2.23068	3.07294e-48	-0.013986	0.98611 (0.93-1)	0.25	0.61725
ENSG00000263417	GTSCR1	lincRNA	1.44658	-2.40739	0.222495	-10.82	2.76793e-27	2.40739	8.1942e-27	0.21948	1.2454 (1.1-1.4)	9.84	0.0017046
ENSG00000263429	LINC00675	lincRNA	1.14902	2.84777	0.185912	15.3178	5.81095e-53	2.84777	2.31927e-52	-0.035826	0.96481 (0.92-1)	2.39	0.12176
ENSG00000263551	RP11-78F17.1	lincRNA	0.78877	3.1457	0.35668	8.8194	1.15077e-18	3.1457	3.01109e-18	-0.014725	0.98538 (0.95-1)	0.67	0.41398
ENSG00000263574	CTD-2532D12.4	lincRNA	0.4268	-2.15125	0.309982	-6.93992	3.92327e-12	2.15125	9.12959e-12	-0.029996	0.97045 (0.75-1.3)	0.05	0.81897
ENSG00000263590	RP11-403I13.7	lincRNA	10.8275	2.36673	0.2423	9.76779	1.54792e-22	2.36673	4.30149e-22	-0.002304	0.9977 (0.99-1)	1.09	0.29747
ENSG00000263603	CTD-2349P21.5	lincRNA	15.9433	7.13733	0.139053	51.3281	0	7.13733	0	-0.0052043	0.99481 (0.99-1)	4.5	0.033915
ENSG00000263731	RP11-498C9.15	lincRNA	63.4084	3.07389	0.0748955	41.0424	0	3.07389	0	-0.00096345	0.99904 (1-1)	1.19	0.27535
ENSG00000263745	RP11-161I6.2	lincRNA	0.337073	2.02037	0.798833	2.52916	0.0114337	2.02037	0.019849	-0.012818	0.98726 (0.96-1)	1.05	0.30482
ENSG00000263859	RP11-498C9.16	lincRNA	5.81632	2.58261	0.184033	14.0334	9.73208e-45	2.58261	3.56654e-44	-0.0051572	0.99486 (0.99-1)	1.13	0.28739
ENSG00000263884	RP11-705O1.8	lincRNA	5.55979	3.53109	0.11578	30.4982	2.75384e-204	3.53109	3.99508e-203	-0.0060675	0.99395 (0.98-1)	0.55	0.45782
ENSG00000263893	CTD-3010D24.3	lincRNA	2.25836	4.4709	0.168834	26.481	1.60387e-154	4.4709	1.56593e-153	-0.026616	0.97374 (0.95-1)	4.6	0.031922
ENSG00000264016	CTC-297N7.9	lincRNA	2.56612	3.14844	0.149837	21.0125	5.04297e-98	3.14844	3.05814e-97	-0.011027	0.98903 (0.97-1)	0.84	0.3606
ENSG00000264083	RP11-227G15.9	lincRNA	1.40219	2.20661	0.171532	12.8641	7.16864e-38	2.20661	2.43088e-37	0.0049729	1.005 (0.97-1)	0.09	0.76913
ENSG00000264149	RP11-268I9.3	lincRNA	0.369454	2.13903	0.228797	9.34902	8.84601e-21	2.13903	2.39155e-20	-0.068821	0.93349 (0.84-1)	1.62	0.20305
ENSG00000264404	LINC00864	lincRNA	1.23478	2.53689	0.261303	9.70862	2.7707e-22	2.53689	7.67094e-22	0.015844	1.016 (1-1)	3.23	0.072261
ENSG00000264490	WI2-87327B8.1	lincRNA	5.30143	-4.84103	0.245063	-19.7542	7.37846e-87	4.84103	4.05512e-86	-0.15715	0.85457 (0.7-1)	2.38	0.12329
ENSG00000264520	RP4-777O23.2	lincRNA	1.17615	3.42495	0.14637	23.3993	4.34508e-121	3.42495	3.22209e-120	0.00061229	1.0006 (0.95-1.1)	0	0.98146
ENSG00000264707	L3MBTL4-AS1	lincRNA	8.67108	5.74049	0.244952	23.4351	1.87489e-121	5.74049	1.39296e-120	0.00058525	1.0006 (1-1)	0.15	0.69442
ENSG00000265282	RP11-269G24.4	lincRNA	0.65937	2.43935	0.189005	12.9063	4.14889e-38	2.43935	1.41103e-37	-0.0021316	0.99787 (0.93-1.1)	0	0.95541
ENSG00000265369	PCAT18	lincRNA	71.7258	7.0032	0.268694	26.0639	9.3617e-150	7.0032	8.75205e-149	-0.00018636	0.99981 (1-1)	1.07	0.30132
ENSG00000265443	CTD-2349P21.6	lincRNA	7.20764	6.35134	0.143919	44.1314	0	6.35134	0	-0.01308	0.987 (0.98-1)	6.44	0.011166
ENSG00000265478	CTD-2145A24.5	lincRNA	4.43379	2.14366	0.123009	17.4269	5.16106e-68	2.14366	2.38161e-67	-0.010388	0.98967 (0.97-1)	1	0.31665
ENSG00000274373	RP13-714J12.1	lincRNA	5.86981	2.26135	0.172015	13.1463	1.78765e-39	2.26135	6.17727e-39	0.0067624	1.0068 (1-1)	8.15	0.0043166
ENSG00000265494	RP11-131K5.2	lincRNA	0.608458	2.71252	0.241464	11.2336	2.78754e-29	2.71252	8.48901e-29	-0.065425	0.93667 (0.88-1)	4.14	0.041865
ENSG00000265912	RP11-583F2.2	lincRNA	2.0454	3.63095	0.172858	21.0054	5.85203e-98	3.63095	3.54623e-97	-0.013991	0.98611 (0.96-1)	1.29	0.25521
ENSG00000266010	GATA6-AS1	lincRNA	1.12542	-2.85298	0.282957	-10.0827	6.58581e-24	2.85298	1.86674e-23	-0.060578	0.94122 (0.8-1.1)	0.54	0.46215
ENSG00000266088	RP5-1028K7.2	lincRNA	17.828	-3.66819	0.157871	-23.2354	2.00046e-119	3.66819	1.45813e-118	0.028594	1.029 (0.99-1.1)	1.81	0.17847
ENSG00000266111	RP11-296K13.4	lincRNA	2.8923	4.4222	0.13989	31.612	2.52392e-219	4.4222	4.10939e-218	-0.029311	0.97111 (0.95-1)	4.8	0.028497
ENSG00000266289	RP11-1C8.6	lincRNA	3.74695	2.63813	0.130337	20.2408	4.28104e-91	2.63813	2.44093e-90	-0.010916	0.98914 (0.97-1)	0.78	0.37568
ENSG00000266385	RP11-227G15.8	lincRNA	1.98855	3.08596	0.185144	16.6679	2.24489e-62	3.08596	9.83611e-62	-0.015563	0.98456 (0.96-1)	1.67	0.19619
ENSG00000266490	CTD-2349P21.9	lincRNA	24.1908	2.64072	0.0734248	35.9649	2.95802e-283	2.64072	7.97081e-282	-0.0077521	0.99228 (0.99-1)	9.59	0.0019613
ENSG00000266538	RP11-385D13.3	lincRNA	1.41483	3.54529	0.174575	20.3081	1.09146e-91	3.54529	6.26467e-91	-0.0009261	0.99907 (0.96-1)	0	0.95951
ENSG00000266651	RP11-138I1.3	lincRNA	0.976566	2.58037	0.171554	15.0412	3.94482e-51	2.58037	1.54725e-50	0.0083831	1.0084 (0.96-1.1)	0.12	0.72716
ENSG00000266830	CTD-2008P7.8	lincRNA	0.548658	2.67489	0.412184	6.48955	8.60912e-11	2.67489	1.94628e-10	-0.0044879	0.99552 (0.95-1)	0.03	0.86331
ENSG00000266897	AC005546.2	lincRNA	1.71771	3.58981	0.1321	27.1749	1.28563e-162	3.58981	1.33603e-161	0.015758	1.0159 (0.98-1.1)	0.64	0.42237
ENSG00000266918	RP11-798G7.8	lincRNA	150.006	3.16655	0.120079	26.3706	2.98211e-153	3.16655	2.88059e-152	-0.00058162	0.99942 (1-1)	2.58	0.10848
ENSG00000266950	CTD-2623N2.5	lincRNA	0.458012	2.20738	0.230327	9.58368	9.36482e-22	2.20738	2.57187e-21	-0.0013284	0.99867 (0.93-1.1)	0	0.96916
ENSG00000266970	RP11-806H10.4	lincRNA	10.5701	-3.86164	0.155003	-24.9133	5.33401e-137	3.86164	4.4994e-136	0.029627	1.0301 (0.94-1.1)	0.41	0.52059
ENSG00000267002	RP11-242D8.1	lincRNA	36.0957	2.21183	0.0683779	32.3472	1.52114e-229	2.21183	2.67544e-228	-0.0012821	0.99872 (1-1)	0.79	0.37507
ENSG00000267006	CTC-448F2.4	lincRNA	6.34984	6.02162	0.163787	36.7649	6.7281e-296	6.02162	2.03637e-294	-0.0090729	0.99097 (0.98-1)	3.87	0.049044
ENSG00000267053	CTD-3162L10.1	lincRNA	7.10674	2.00172	0.16056	12.4671	1.12833e-35	2.00172	3.71951e-35	-0.0015314	0.99847 (0.99-1)	0.16	0.68994
ENSG00000267058	RP11-15A1.3	lincRNA	10.2237	2.97052	0.117753	25.2268	2.03362e-140	2.97052	1.76701e-139	0.0032427	1.0032 (1-1)	1.55	0.21265
ENSG00000267065	CTD-2246P4.1	lincRNA	4.11285	2.12848	0.144813	14.6981	6.62786e-49	2.12848	2.5417e-48	-0.0038965	0.99611 (0.98-1)	0.19	0.65962
ENSG00000267072	RP11-165E7.1	lincRNA	3.21574	3.99044	0.147342	27.0828	1.56855e-161	3.99044	1.61453e-160	-0.0024368	0.99757 (0.98-1)	0.08	0.78052
ENSG00000267143	RP11-677O4.6	lincRNA	7.48897	2.71971	0.168882	16.1042	2.38382e-58	2.71971	1.00333e-57	0.00020471	1.0002 (0.99-1)	0	0.96223
ENSG00000267152	CTD-2528L19.6	lincRNA	27.9333	2.09807	0.0871961	24.0615	6.33186e-128	2.09807	4.95861e-127	-0.0026976	0.99731 (0.99-1)	2.67	0.10202
ENSG00000267175	RP11-879F14.1	lincRNA	0.402899	-2.41862	0.34896	-6.93094	4.18049e-12	2.41862	9.72325e-12	0.4888	1.6304 (0.68-3.9)	1.22	0.26951
ENSG00000267194	RP1-193H18.2	lincRNA	233.907	-2.64666	0.140296	-18.8648	2.22217e-79	2.64666	1.13595e-78	9.4256e-05	1.0001 (1-1)	0	0.96018
ENSG00000267198	RP11-798G7.6	lincRNA	50.2656	2.77542	0.116762	23.7698	6.85042e-125	2.77542	5.24278e-124	-0.0030811	0.99692 (0.99-1)	6.56	0.010458
ENSG00000267260	CTD-2162K18.4	lincRNA	5.23011	2.21632	0.135938	16.3039	9.25624e-60	2.21632	3.95381e-59	0.0049926	1.005 (1-1)	3.15	0.075724
ENSG00000267272	LINC01140	lincRNA	15.1248	2.30798	0.122155	18.8939	1.28044e-79	2.30798	6.55865e-79	0.0014981	1.0015 (1-1)	1.7	0.1922
ENSG00000267279	RP11-879F14.2	lincRNA	20.9255	-4.79671	0.172887	-27.7448	2.01257e-169	4.79671	2.20693e-168	0.009332	1.0094 (0.99-1)	0.93	0.33499
ENSG00000267289	CTD-2623N2.11	lincRNA	1.7489	2.06118	0.129656	15.8973	6.6146e-57	2.06118	2.74518e-56	-0.032797	0.96774 (0.92-1)	1.49	0.22205
ENSG00000267302	RP11-178C3.2	lincRNA	15.3387	2.18099	0.0973692	22.3992	4.00858e-111	2.18099	2.72462e-110	-0.00862	0.99142 (0.98-1)	4.75	0.029359
ENSG00000267311	RP11-99A1.2	lincRNA	2.24357	4.63521	0.237615	19.5072	9.53763e-85	4.63521	5.13521e-84	0.0085936	1.0086 (1-1)	1.88	0.17083
ENSG00000267316	RP11-879F14.3	lincRNA	0.377468	-2.11844	0.415945	-5.09308	3.52284e-07	2.11844	7.29146e-07	0.095105	1.0998 (0.92-1.3)	1.05	0.30591
ENSG00000267337	LINC01478	lincRNA	1.26415	3.62878	0.527825	6.87498	6.19994e-12	3.62878	1.43748e-11	0.0050485	1.0051 (1-1)	1.67	0.19562
ENSG00000267353	CTD-2162K18.3	lincRNA	2.00688	3.69116	0.165339	22.3248	2.12314e-110	3.69116	1.43542e-109	0.013845	1.0139 (0.99-1)	1.33	0.24913
ENSG00000267364	RP11-47L3.1	lincRNA	25.3775	-2.51077	0.104131	-24.1118	1.88159e-128	2.51077	1.48058e-127	0.0081795	1.0082 (0.99-1)	1.14	0.2862
ENSG00000267372	AC005330.2	lincRNA	0.601154	2.04754	0.289033	7.08409	1.39961e-12	2.04754	3.28309e-12	-0.0054221	0.99459 (0.95-1)	0.05	0.82488
ENSG00000267374	RP11-244M2.1	lincRNA	5.19864	3.70408	0.216094	17.1411	7.32796e-66	3.70408	3.31358e-65	0.0030609	1.0031 (1-1)	0.93	0.33594
ENSG00000267391	RP11-1151B14.3	lincRNA	0.384069	-2.30075	0.586894	-3.92021	8.84721e-05	2.30075	0.000169785	0.57479	1.7768 (0.8-3.9)	2.01	0.1566
ENSG00000267397	RP11-873E20.1	lincRNA	9.8512	2.70581	0.109915	24.6174	8.23273e-134	2.70581	6.7519e-133	-0.01175	0.98832 (0.98-1)	5.85	0.015574
ENSG00000267453	AC004791.2	lincRNA	29.1554	5.5585	0.336738	16.5069	3.27213e-61	5.5585	1.41746e-60	-0.00039129	0.99961 (1-1)	1.68	0.19549
ENSG00000267457	RP5-837J1.4	lincRNA	2.99878	2.40484	0.146181	16.4512	8.22884e-61	2.40484	3.55105e-60	-0.034372	0.96621 (0.94-1)	4.36	0.036757
ENSG00000267466	RP11-13K12.5	lincRNA	6.07854	4.81071	0.293223	16.4063	1.7229e-60	4.81071	7.41229e-60	-0.0015239	0.99848 (1-1)	1.45	0.22793
ENSG00000267506	RP11-13K12.1	lincRNA	22.4776	5.33668	0.241157	22.1294	1.64591e-108	5.33668	1.09658e-107	-0.0003693	0.99963 (1-1)	1.29	0.25645
ENSG00000267522	CTD-2621I17.6	lincRNA	0.964831	3.0053	0.180595	16.6411	3.51265e-62	3.0053	1.53684e-61	0.023746	1.024 (0.97-1.1)	0.62	0.42945
ENSG00000267581	CTC-559E9.4	lincRNA	0.78216	2.30468	0.230271	10.0086	1.39763e-23	2.30468	3.94443e-23	-0.01586	0.98426 (0.93-1)	0.33	0.56791
ENSG00000267586	LINC00907	lincRNA	1.99964	2.50351	0.146877	17.045	3.80801e-65	2.50351	1.71217e-64	0.0019765	1.002 (0.98-1)	0.02	0.87548
ENSG00000267605	CTD-3220F14.1	lincRNA	5.94174	2.59036	0.178043	14.5491	5.91904e-48	2.59036	2.24438e-47	0.000116	1.0001 (0.99-1)	0	0.97311
ENSG00000267612	CTD-3116E22.7	lincRNA	2.19486	2.29653	0.15876	14.4654	2.00499e-47	2.29653	7.56025e-47	0.0042923	1.0043 (0.98-1)	0.18	0.67093
ENSG00000260698	RP11-439E19.9	lincRNA	30.545	2.22034	0.0894332	24.8268	4.60874e-136	2.22034	3.85499e-135	0.0020693	1.0021 (1-1)	3.9	0.048333
ENSG00000267644	CTD-2008P7.10	lincRNA	0.592515	2.75727	0.298454	9.2385	2.49968e-20	2.75727	6.71193e-20	-0.0063684	0.99365 (0.95-1)	0.08	0.77814
ENSG00000267649	CTD-2587H24.10	lincRNA	13.2428	3.16089	0.113414	27.8704	6.09568e-171	3.16089	6.76606e-170	-0.0040258	0.99598 (0.99-1)	2.22	0.13626
ENSG00000267651	RP11-95O2.1	lincRNA	3.85058	4.51033	0.158014	28.5439	3.34869e-179	4.51033	3.97558e-178	-0.010781	0.98928 (0.98-1)	2.18	0.14013
ENSG00000267654	RP11-973H7.4	lincRNA	5.42004	-2.7863	0.184109	-15.134	9.66437e-52	2.7863	3.8171e-51	0.00091604	1.0009 (0.95-1.1)	0	0.97476
ENSG00000267705	RP11-108P20.3	lincRNA	1.0954	-3.13753	0.49385	-6.35322	2.10859e-10	3.13753	4.73137e-10	0.028036	1.0284 (0.99-1.1)	2.01	0.15653
ENSG00000267719	HP09025	lincRNA	2.66754	3.4049	0.206244	16.5091	3.1556e-61	3.4049	1.36721e-60	0.0022615	1.0023 (0.99-1)	0.15	0.7
ENSG00000267737	AC061992.2	lincRNA	8.21424	-3.249	0.16397	-19.8145	2.23008e-87	3.249	1.23323e-86	0.13572	1.1454 (1.1-1.2)	16.95	3.8396e-05
ENSG00000267886	CTD-2291D10.4	lincRNA	9.46868	6.50708	0.176842	36.7961	2.12983e-296	6.50708	6.48876e-295	0.00093704	1.0009 (1-1)	0.13	0.71854
ENSG00000267924	RP11-255H23.4	lincRNA	2.96766	4.06441	0.211832	19.187	4.75693e-82	4.06441	2.49156e-81	0.0030065	1.003 (0.99-1)	0.37	0.544
ENSG00000267940	RP11-290F24.6	lincRNA	44.5242	-2.96587	0.134475	-22.0551	8.53079e-108	2.96587	5.65178e-107	-0.0038053	0.9962 (0.98-1)	0.13	0.71466
ENSG00000268388	FENDRR	lincRNA	2.23533	-3.80323	0.236646	-16.0714	4.04739e-58	3.80323	1.70014e-57	-0.0082714	0.99176 (0.97-1)	0.82	0.36626
ENSG00000268392	AC003682.16	lincRNA	0.63744	2.66197	0.219443	12.1306	7.27306e-34	2.66197	2.34643e-33	-0.047449	0.95366 (0.9-1)	2.28	0.13105
ENSG00000268531	RP11-32B5.8	lincRNA	0.838014	2.39739	0.320299	7.48485	7.16266e-14	2.39739	1.72332e-13	0.010284	1.0103 (1-1)	3.07	0.07981
ENSG00000268536	AC005523.3	lincRNA	0.385488	-2.12345	0.278281	-7.63059	2.33688e-14	2.12345	5.66863e-14	-0.50803	0.60168 (0.36-1)	3.88	0.048986
ENSG00000268734	CTB-61M7.2	lincRNA	2001.07	-5.08467	0.13392	-37.968	0	5.08467	0	1.3596e-05	1 (1-1)	0	0.97457
ENSG00000268798	CTB-25B13.5	lincRNA	7.89069	3.43996	0.103737	33.1602	4.03155e-241	3.43996	7.83326e-240	-0.0094903	0.99055 (0.98-1)	3.37	0.066514
ENSG00000268912	CTD-2619J13.17	lincRNA	35.1978	3.34885	0.0787489	42.5256	0	3.34885	0	-0.00033182	0.99967 (1-1)	0.08	0.77186
ENSG00000268945	CTD-2192J16.26	lincRNA	1.90363	3.25713	0.134059	24.2963	2.1457e-130	3.25713	1.71413e-129	0.0025178	1.0025 (0.96-1)	0.02	0.89798
ENSG00000269220	LINC00528	lincRNA	283.311	-2.26108	0.0759166	-29.7838	6.33508e-195	2.26108	8.5354e-194	0.0010527	1.0011 (1-1)	2.27	0.13203
ENSG00000269246	CTC-246B18.10	lincRNA	7.81481	-2.50499	0.145847	-17.1754	4.05594e-66	2.50499	1.83828e-65	0.012226	1.0123 (1-1)	2.9	0.088718
ENSG00000269473	CTD-2619J13.19	lincRNA	6.09326	2.7457	0.11329	24.2359	9.301e-130	2.7457	7.38965e-129	-0.0012045	0.9988 (0.99-1)	0.06	0.81229
ENSG00000269483	AC006272.1	lincRNA	1.34867	2.97914	0.186639	15.9621	2.34754e-57	2.97914	9.78743e-57	0.015418	1.0155 (0.99-1)	1.13	0.28768
ENSG00000269646	CTD-2331H12.7	lincRNA	4.05852	3.20332	0.132666	24.1457	8.27695e-129	3.20332	6.53418e-128	-0.0069018	0.99312 (0.98-1)	0.92	0.33811
ENSG00000269667	RP11-542M13.2	lincRNA	0.804612	2.92162	0.313183	9.32878	1.07093e-20	2.92162	2.89115e-20	-0.0026394	0.99736 (0.97-1)	0.05	0.82698
ENSG00000269736	CTD-2521M24.11	lincRNA	0.844593	3.26078	0.29239	11.1522	6.9875e-29	3.26078	2.11513e-28	-0.0097796	0.99027 (0.97-1)	0.56	0.45609
ENSG00000269814	CTC-273B12.10	lincRNA	0.779716	-2.04436	0.217355	-9.40564	5.17168e-21	2.04436	1.4037e-20	0.056118	1.0577 (0.87-1.3)	0.33	0.56457
ENSG00000269873	CTD-2587H19.3	lincRNA	3.4544	3.96405	0.132289	29.9652	2.79212e-197	3.96405	3.8392e-196	-0.023597	0.97668 (0.95-1)	3.56	0.059208
ENSG00000269900	RMRP	lincRNA	9.44684	-2.02462	0.456287	-4.43716	9.11537e-06	2.02462	1.80997e-05	0.0023175	1.0023 (0.99-1)	0.11	0.7412
ENSG00000269902	RP6-99M1.3	lincRNA	23.1562	4.11103	0.202159	20.3356	6.22369e-92	4.11103	3.57787e-91	-0.0014537	0.99855 (1-1)	1.3	0.25407
ENSG00000269921	RP11-646I6.5	lincRNA	2.40893	2.72666	0.140229	19.4444	3.25363e-84	2.72666	1.74295e-83	-0.013596	0.9865 (0.95-1)	0.62	0.4312
ENSG00000269927	RP6-91H8.3	lincRNA	4.11318	3.62867	0.205801	17.6319	1.4015e-69	3.62867	6.56201e-69	0.0027383	1.0027 (1-1)	0.8	0.37134
ENSG00000269930	RP11-932O9.9	lincRNA	151.658	2.6129	0.100291	26.0532	1.23873e-149	2.6129	1.15721e-148	0.00013162	1.0001 (1-1)	0.52	0.47189
ENSG00000269936	RP11-394O4.5	lincRNA	13.8911	-2.77626	0.139976	-19.8338	1.52037e-87	2.77626	8.41855e-87	0.011849	1.0119 (0.99-1)	1	0.3161
ENSG00000269945	RP6-91H8.5	lincRNA	6.07692	5.54823	0.400431	13.8557	1.17587e-43	5.54823	4.24711e-43	-0.0027191	0.99728 (0.99-1)	3.48	0.062113
ENSG00000269946	RP11-2B6.3	lincRNA	0.488092	-2.1768	0.259819	-8.37813	5.37732e-17	2.1768	1.3685e-16	0.21756	1.243 (0.92-1.7)	2.05	0.15221
ENSG00000269947	RP11-849F2.9	lincRNA	6.12317	3.31473	0.110218	30.0744	1.04678e-198	3.31473	1.45428e-197	0.00027164	1.0003 (0.99-1)	0	0.96455
ENSG00000269950	AP000962.2	lincRNA	0.334065	2.07279	0.425569	4.87065	1.11233e-06	2.07279	2.26992e-06	0.0083495	1.0084 (0.96-1.1)	0.1	0.75537
ENSG00000269954	RP11-148O21.6	lincRNA	3.0847	2.6781	0.228352	11.7279	9.16553e-32	2.6781	2.88076e-31	0.00046255	1.0005 (1-1)	0.06	0.81389
ENSG00000269961	CTD-2033C11.1	lincRNA	6.34875	-2.62907	0.163284	-16.1012	2.50224e-58	2.62907	1.053e-57	0.054074	1.0556 (0.96-1.2)	1.26	0.26086
ENSG00000269974	RP11-932O9.10	lincRNA	14.2849	3.56092	0.123744	28.7766	4.21646e-182	3.56092	5.1267e-181	-0.0031694	0.99684 (0.99-1)	1.27	0.25918
ENSG00000269987	RP3-430N8.11	lincRNA	9.79787	5.52034	0.325612	16.9537	1.80667e-64	5.52034	8.07611e-64	0.002184	1.0022 (1-1)	1.34	0.24678
ENSG00000270000	RP3-449M8.9	lincRNA	4.49956	-2.3102	0.185929	-12.4252	1.90806e-35	2.3102	6.27562e-35	-0.030617	0.96985 (0.89-1.1)	0.51	0.4754
ENSG00000270019	RP11-141B14.1	lincRNA	7.35067	2.50508	0.111582	22.4506	1.26243e-111	2.50508	8.62449e-111	-0.012795	0.98729 (0.97-1)	2.89	0.08916
ENSG00000270022	RNU12	lincRNA	13.3844	6.00454	0.182783	32.8507	1.11165e-236	6.00454	2.07584e-235	0.0011122	1.0011 (1-1)	3.31	0.069028
ENSG00000270030	RP11-326C3.13	lincRNA	17.144	-3.4945	0.143668	-24.3235	1.1051e-130	3.4945	8.84638e-130	0.018634	1.0188 (0.97-1.1)	0.47	0.49213
ENSG00000270069	MIR222HG	lincRNA	181.271	3.5511	0.142741	24.878	1.28797e-136	3.5511	1.08231e-135	-0.0002023	0.9998 (1-1)	1.03	0.3112
ENSG00000270071	AP001172.2	lincRNA	0.356794	2.15795	0.499347	4.32154	1.54945e-05	2.15795	3.05422e-05	0.002439	1.0024 (0.96-1.1)	0.01	0.92065
ENSG00000270093	AP000473.8	lincRNA	0.951141	3.05809	0.3273	9.34337	9.33129e-21	3.05809	2.52194e-20	0.0047125	1.0047 (0.99-1)	0.41	0.52214
ENSG00000270103	RNU11	lincRNA	2.37393	4.34008	0.22809	19.0279	1.00115e-80	4.34008	5.1813e-80	0.00026837	1.0003 (0.99-1)	0	0.95394
ENSG00000270105	RP11-326C3.14	lincRNA	9.36964	-3.56192	0.19612	-18.1619	1.03367e-73	3.56192	5.01721e-73	-0.0036881	0.99632 (0.92-1.1)	0.01	0.92608
ENSG00000270115	RP11-415J8.7	lincRNA	4.36952	3.24902	0.104401	31.1206	1.26991e-212	3.24902	1.95437e-211	-0.0092105	0.99083 (0.97-1)	0.69	0.40479
ENSG00000270118	RP11-57A19.5	lincRNA	3.5323	4.02587	0.156295	25.7582	2.6095e-146	4.02587	2.38305e-145	-0.0030213	0.99698 (0.98-1)	0.17	0.67974
ENSG00000237940	AC093642.3	lincRNA	54.8313	2.21921	0.124022	17.8937	1.32118e-71	2.21921	6.28667e-71	0.0011464	1.0011 (1-1)	5.79	0.016072
ENSG00000270154	RP11-419I17.1	lincRNA	7.30512	2.2073	0.130705	16.8876	5.55197e-64	2.2073	2.4703e-63	-0.013561	0.98653 (0.98-1)	5.31	0.021225
ENSG00000261760	RP11-1223D19.1	lincRNA	0.617582	2.18831	0.33324	6.56676	5.14205e-11	2.18831	1.16897e-10	0.066673	1.0689 (1-1.1)	7.68	0.0055839
ENSG00000270210	RP11-373D23.3	lincRNA	100.752	-4.25968	0.128475	-33.1558	4.67768e-241	4.25968	9.0852e-240	0.0040473	1.0041 (1-1)	3.86	0.049456
ENSG00000270332	SMC2-AS1	lincRNA	2.29286	2.18118	0.162766	13.4008	5.98526e-41	2.18118	2.10411e-40	0.0096074	1.0097 (0.99-1)	0.74	0.39083
ENSG00000270361	RP11-307C12.13	lincRNA	1.81321	2.1626	0.190794	11.3348	8.82663e-30	2.1626	2.70388e-29	-0.015063	0.98505 (0.95-1)	0.64	0.42439
ENSG00000270638	RP3-466P17.1	lincRNA	2.24968	2.23682	0.148597	15.0529	3.30258e-51	2.23682	1.29605e-50	-0.03909	0.96166 (0.93-0.99)	5.97	0.014543
ENSG00000270641	TSIX	lincRNA	11.0889	2.203	0.260741	8.44898	2.93853e-17	2.203	7.51413e-17	-0.0018585	0.99814 (0.99-1)	0.89	0.34452
ENSG00000270659	RP11-105N14.1	lincRNA	2.78168	2.28011	0.215055	10.6025	2.90268e-26	2.28011	8.48493e-26	-0.017837	0.98232 (0.97-1)	4.53	0.033245
ENSG00000270720	RP11-84C13.2	lincRNA	1.93117	2.33563	0.137584	16.976	1.23552e-64	2.33563	5.52979e-64	-0.034993	0.96561 (0.93-1)	3.27	0.070496
ENSG00000270816	LINC00221	lincRNA	0.588397	-2.55708	0.319154	-8.01205	1.12809e-15	2.55708	2.8018e-15	0.42024	1.5223 (0.99-2.3)	3.65	0.056029
ENSG00000270828	RP3-466P17.2	lincRNA	1.03604	-2.52394	0.332018	-7.60183	2.91977e-14	2.52394	7.07379e-14	0.19156	1.2111 (0.92-1.6)	1.87	0.17098
ENSG00000270876	ZNF30-AS1	lincRNA	0.502751	2.24219	0.261415	8.57712	9.72782e-18	2.24219	2.50781e-17	0.010797	1.0109 (0.96-1.1)	0.15	0.69882
ENSG00000270933	CTD-2227E11.1	lincRNA	1.53262	-2.05184	0.236318	-8.68254	3.87012e-18	2.05184	1.00371e-17	0.08696	1.0909 (1-1.2)	6.44	0.011139
ENSG00000270972	RP11-326C3.15	lincRNA	183.513	-7.04631	0.154496	-45.6085	0	7.04631	0	0.028823	1.0292 (0.99-1.1)	1.96	0.16175
ENSG00000270977	AC015849.16	lincRNA	11.3514	4.22578	0.140745	30.0244	4.71319e-198	4.22578	6.51948e-197	0.0014907	1.0015 (1-1)	0.43	0.5131
ENSG00000271151	RP11-394I13.2	lincRNA	25.8382	-2.09002	0.112363	-18.6005	3.18031e-77	2.09002	1.5915e-76	0.029575	1.03 (1-1.1)	4.58	0.032292
ENSG00000271172	RP11-660M5.1	lincRNA	1.69493	3.4491	0.152355	22.6386	1.8054e-113	3.4491	1.25086e-112	0.00013351	1.0001 (0.97-1)	0	0.99329
ENSG00000271204	RP11-138A9.1	lincRNA	30.702	2.17478	0.132499	16.4135	1.53012e-60	2.17478	6.58792e-60	-7.8384e-05	0.99992 (1-1)	0	0.94978
ENSG00000271239	RP11-238F2.1	lincRNA	0.331601	-2.08219	0.708889	-2.93726	0.00331126	2.08219	0.00593315	-0.057988	0.94366 (0.73-1.2)	0.2	0.65487
ENSG00000271344	RP11-274B21.9	lincRNA	29.6169	-2.60475	0.144284	-18.0529	7.48509e-73	2.60475	3.60555e-72	0.01163	1.0117 (1-1)	3.99	0.045697
ENSG00000271584	RP11-89C3.4	lincRNA	1.00274	3.15459	0.392187	8.0436	8.7239e-16	3.15459	2.17118e-15	-0.0053607	0.99465 (0.97-1)	0.15	0.69782
ENSG00000271590	RP11-181E10.3	lincRNA	10.1217	3.15711	0.137072	23.0324	2.20562e-117	3.15711	1.5756e-116	0.0036146	1.0036 (1-1)	1.5	0.22014
ENSG00000271732	RP5-1182A14.5	lincRNA	0.62304	2.61791	0.211584	12.3729	3.66207e-35	2.61791	1.20003e-34	-0.062088	0.9398 (0.88-1)	3.77	0.052236
ENSG00000271736	RP11-85G21.3	lincRNA	28.3679	-2.01686	0.203506	-9.91058	3.7448e-23	2.01686	1.0501e-22	0.0041477	1.0042 (1-1)	2.36	0.1246
ENSG00000271743	CTD-2541M15.3	lincRNA	6.74901	2.92316	0.120895	24.1793	3.67296e-129	2.92316	2.90545e-128	-0.0062943	0.99373 (0.98-1)	0.65	0.42104
ENSG00000271755	RP1-153G14.4	lincRNA	4.2804	2.25481	0.145963	15.4478	7.8059e-54	2.25481	3.14463e-53	-0.0027349	0.99727 (0.99-1)	0.33	0.56561
ENSG00000271761	XXbac-BPGBPG55C20.3	lincRNA	1.12436	2.94858	0.175545	16.7967	2.58143e-63	2.94858	1.14129e-62	-0.045525	0.9555 (0.92-1)	4.33	0.037347
ENSG00000271762	RP11-213H15.4	lincRNA	11.4374	-5.80956	0.186134	-31.2117	7.40107e-214	5.80956	1.15403e-212	-0.07739	0.92553 (0.79-1.1)	0.89	0.3446
ENSG00000271771	RP11-1250I15.3	lincRNA	5.54481	5.88995	0.167622	35.1383	1.75713e-270	5.88995	4.28522e-269	-0.0071915	0.99283 (0.98-1)	1.59	0.20756
ENSG00000271789	RP5-1112D6.7	lincRNA	16.9413	4.1184	0.0961803	42.8195	0	4.1184	0	-0.0060554	0.99396 (0.99-1)	4.12	0.042492
ENSG00000271821	XXbac-BPG299F13.14	lincRNA	103.676	-3.76566	0.133424	-28.2234	3.02031e-175	3.76566	3.46988e-174	0.0063385	1.0064 (0.99-1)	0.76	0.38441
ENSG00000271843	RP11-245J9.5	lincRNA	19.8911	2.87646	0.0964424	29.8257	1.81677e-195	2.87646	2.45885e-194	-0.0065463	0.99348 (0.99-1)	4.41	0.035677
ENSG00000271882	KB-1410C5.5	lincRNA	2.78481	3.82866	0.140056	27.3367	1.55273e-164	3.82866	1.64076e-163	-0.0021566	0.99785 (0.98-1)	0.03	0.85222
ENSG00000271889	RP11-493E12.1	lincRNA	1.192	3.16089	0.152611	20.712	2.69801e-95	3.16089	1.59949e-94	0.01246	1.0125 (0.97-1.1)	0.29	0.59281
ENSG00000271892	CTD-2228A4.1	lincRNA	1.84288	-4.43996	0.269294	-16.4874	4.52091e-61	4.43996	1.95526e-60	-0.044941	0.95605 (0.83-1.1)	0.39	0.53054
ENSG00000271967	RP11-134K13.4	lincRNA	2.01711	2.58888	0.131626	19.6685	4.01577e-86	2.58888	2.19304e-85	-0.033571	0.96699 (0.93-1)	3.16	0.075392
ENSG00000271973	RP11-572O6.1	lincRNA	0.772291	2.26588	0.151547	14.9516	1.51939e-50	2.26588	5.92286e-50	0.0064308	1.0065 (0.93-1.1)	0.02	0.88078
ENSG00000271978	RP11-428J1.4	lincRNA	6.33975	4.40572	0.14225	30.9717	1.29791e-210	4.40572	1.96535e-209	0.0025954	1.0026 (1-1)	0.47	0.4923
ENSG00000271981	RP11-573G6.8	lincRNA	0.500571	2.08627	0.386707	5.39496	6.85407e-08	2.08627	1.44708e-07	-0.014342	0.98576 (0.94-1)	0.39	0.5311
ENSG00000271991	RP11-79O8.1	lincRNA	0.738679	2.02776	0.179663	11.2865	1.53049e-29	2.02776	4.6771e-29	-0.015224	0.98489 (0.92-1)	0.22	0.63736
ENSG00000271998	CTD-2199O4.7	lincRNA	4.452	2.81308	0.186206	15.1074	1.44753e-51	2.81308	5.70616e-51	-0.015608	0.98451 (0.97-1)	4.66	0.030806
ENSG00000272010	CTD-3025N20.3	lincRNA	6.11079	2.29911	0.104098	22.0859	4.31506e-108	2.29911	2.86476e-107	-0.006813	0.99321 (0.98-1)	0.85	0.35598
ENSG00000261095	RP11-899L11.1	lincRNA	0.329182	2.04703	0.32026	6.39176	1.63984e-10	2.04703	3.68591e-10	0.058964	1.0607 (1-1.1)	4.69	0.030424
ENSG00000272070	AC005618.6	lincRNA	5.55574	3.22015	0.154099	20.8966	5.74928e-97	3.22015	3.45432e-96	-0.0020353	0.99797 (0.99-1)	0.27	0.60247
ENSG00000272076	RP11-11C20.3	lincRNA	3.29422	3.71739	0.151235	24.5802	2.05926e-133	3.71739	1.6837e-132	-0.013332	0.98676 (0.97-1)	2.08	0.14927
ENSG00000272079	LA16c-380H5.5	lincRNA	80.9291	-2.1857	0.135274	-16.1575	1.00527e-58	2.1857	4.24765e-58	-0.0016092	0.99839 (0.99-1)	0.65	0.41921
ENSG00000272087	RP11-379F4.7	lincRNA	3.88683	2.45401	0.130716	18.7736	1.24264e-78	2.45401	6.30596e-78	-0.028151	0.97224 (0.95-1)	4.54	0.033019
ENSG00000272088	RP11-168F9.2	lincRNA	1.10487	3.21548	0.186395	17.2509	1.1012e-66	3.21548	5.02278e-66	-0.04843	0.95272 (0.91-1)	4.03	0.044818
ENSG00000272097	RP11-421M1.8	lincRNA	5.11842	2.40578	0.112993	21.2913	1.36574e-100	2.40578	8.4782e-100	0.0004166	1.0004 (0.98-1)	0	0.95993
ENSG00000272108	AC005754.8	lincRNA	0.403907	2.01151	0.634456	3.17044	0.00152207	2.01151	0.00277817	-0.03263	0.9679 (0.93-1)	2.5	0.1136
ENSG00000272128	KB-1836B5.4	lincRNA	1.50547	2.62408	0.161424	16.2559	2.02925e-59	2.62408	8.63746e-59	0.0079891	1.008 (0.97-1)	0.2	0.65438
ENSG00000272129	RP11-250B2.6	lincRNA	10.6773	3.90697	0.109194	35.78	2.26039e-280	3.90697	5.946e-279	-0.0088281	0.99121 (0.98-1)	5.17	0.022985
ENSG00000272137	RP11-177G23.2	lincRNA	1.32756	3.72162	0.248104	15.0002	7.3155e-51	3.72162	2.86225e-50	-0.028899	0.97151 (0.94-1)	3.17	0.075123
ENSG00000272140	RP11-574K11.29	lincRNA	37.0121	2.52407	0.0676654	37.3022	1.51e-304	2.52407	4.92813e-303	0.00021453	1.0002 (1-1)	0.01	0.92407
ENSG00000272142	RP11-428J1.5	lincRNA	16.3921	3.21404	0.0778328	41.2941	0	3.21404	0	0.001012	1.001 (0.99-1)	0.11	0.74272
ENSG00000272168	CASC15	lincRNA	61.5852	6.10697	0.178554	34.2024	2.22836e-256	6.10697	4.87344e-255	-0.00059708	0.9994 (1-1)	5.93	0.01486
ENSG00000272235	RP11-22L13.1	lincRNA	8.21581	6.52297	0.384521	16.9639	1.51916e-64	6.52297	6.79385e-64	0.00093411	1.0009 (1-1)	1.34	0.24786
ENSG00000272248	RP3-406P24.4	lincRNA	0.77198	2.27391	0.18689	12.1671	4.65397e-34	2.27391	1.50528e-33	-0.0055226	0.99449 (0.93-1.1)	0.02	0.87491
ENSG00000272282	RP11-222K16.2	lincRNA	56.3195	-4.34751	0.145764	-29.8256	1.82004e-195	4.34751	2.46263e-194	0.020943	1.0212 (1-1)	4.18	0.040871
ENSG00000272301	RP11-111M22.4	lincRNA	4.33714	2.23466	0.128717	17.361	1.62747e-67	2.23466	7.47616e-67	0.010749	1.0108 (0.99-1)	1.61	0.20437
ENSG00000272316	XXbac-BPGBPG55C20.2	lincRNA	108.466	2.85677	0.0820536	34.816	1.39392e-265	2.85677	3.289e-264	-0.00065506	0.99935 (1-1)	1.72	0.18912
ENSG00000272361	GS1-166A23.2	lincRNA	3.19295	2.06039	0.11995	17.1771	3.94284e-66	2.06039	1.78749e-65	0.0051208	1.0051 (0.98-1)	0.18	0.66942
ENSG00000272371	RP11-25O10.2	lincRNA	0.479216	2.34852	0.230054	10.2086	1.81518e-24	2.34852	5.18296e-24	-0.086219	0.91739 (0.84-1)	3.69	0.054748
ENSG00000272381	RP11-192P3.4	lincRNA	1.63961	3.44897	0.207467	16.6242	4.65489e-62	3.44897	2.03448e-61	-0.008311	0.99172 (0.97-1)	0.4	0.52764
ENSG00000272406	RP11-185E12.2	lincRNA	2.42314	3.61305	0.161179	22.4163	2.72795e-111	3.61305	1.85641e-110	-0.02998	0.97046 (0.94-1)	4.39	0.036096
ENSG00000272425	RP11-363E6.4	lincRNA	4.92911	3.53644	0.146149	24.1975	2.36478e-129	3.53644	1.87326e-128	-0.0035598	0.99645 (0.99-1)	0.55	0.45725
ENSG00000272438	RP11-54O7.16	lincRNA	0.695872	3.01648	0.332512	9.0718	1.17069e-19	3.01648	3.10994e-19	-0.025123	0.97519 (0.94-1)	1.51	0.21891
ENSG00000272440	RP11-379F4.6	lincRNA	0.659331	2.68266	0.256459	10.4604	1.31345e-25	2.68266	3.80635e-25	-0.046583	0.95449 (0.91-1)	3.16	0.075641
ENSG00000272449	RP3-395M20.12	lincRNA	95.5509	-3.89156	0.0914838	-42.5382	0	3.89156	0	0.0086349	1.0087 (1-1)	7.48	0.0062443
ENSG00000272465	RP1-136B1.1	lincRNA	3.10349	2.78534	0.126705	21.9828	4.21e-107	2.78534	2.77293e-106	-0.035643	0.96498 (0.94-0.99)	6.12	0.013398
ENSG00000272485	RP11-284J1.1	lincRNA	0.519145	2.25046	0.268002	8.39718	4.57313e-17	2.25046	1.16535e-16	0.014977	1.0151 (0.96-1.1)	0.23	0.62935
ENSG00000272511	RP11-180N14.1	lincRNA	2.48108	2.91485	0.298786	9.75564	1.74488e-22	2.91485	4.84618e-22	-0.0023829	0.99762 (0.99-1)	0.46	0.49654
ENSG00000272516	RP11-573G6.9	lincRNA	0.723321	2.88337	0.318678	9.04791	1.45728e-19	2.88337	3.8648e-19	0.010721	1.0108 (0.97-1)	0.32	0.56973
ENSG00000272554	RP11-317L10.1	lincRNA	0.71223	-3.19454	0.354643	-9.00778	2.10272e-19	3.19454	5.56435e-19	0.31284	1.3673 (0.93-2)	2.51	0.11305
ENSG00000272563	RP11-480C16.1	lincRNA	4.48882	2.94002	0.138176	21.2774	1.83987e-100	2.94002	1.14034e-99	-0.0070799	0.99295 (0.98-1)	1.14	0.28615
ENSG00000272646	RP11-188P17.2	lincRNA	0.592892	2.09318	0.184906	11.3202	1.04195e-29	2.09318	3.18913e-29	-0.0578	0.94384 (0.87-1)	1.82	0.17729
ENSG00000272659	AP000295.10	lincRNA	18.7955	-2.81169	0.116625	-24.1088	2.02183e-128	2.81169	1.59001e-127	0.00029032	1.0003 (0.96-1)	0	0.98829
ENSG00000272666	CTA-384D8.35	lincRNA	26.3751	-2.30398	0.108813	-21.1738	1.66617e-99	2.30398	1.02519e-98	0.0004222	1.0004 (0.99-1)	0.01	0.91971
ENSG00000272672	RP11-302M6.5	lincRNA	1.32755	3.38017	0.160824	21.0179	4.50267e-98	3.38017	2.73114e-97	-0.0051526	0.99486 (0.96-1)	0.07	0.79328
ENSG00000272682	AC004471.10	lincRNA	3.77418	-2.44754	0.1417	-17.2727	7.55258e-67	2.44754	3.45137e-66	0.012789	1.0129 (0.91-1.1)	0.05	0.81869
ENSG00000272692	RP11-399K21.14	lincRNA	1.96947	2.39917	0.201463	11.9088	1.06544e-32	2.39917	3.38766e-32	0.0075577	1.0076 (0.99-1)	0.58	0.44446
ENSG00000272711	RP11-259N19.1	lincRNA	32.0921	2.46323	0.0919187	26.7979	3.41905e-158	2.46323	3.427e-157	-0.00033081	0.99967 (1-1)	0.04	0.83228
ENSG00000272745	RP5-1007H16.1	lincRNA	1.30949	2.73052	0.156772	17.4171	6.11746e-68	2.73052	2.82116e-67	0.020406	1.0206 (0.98-1.1)	0.9	0.34172
ENSG00000272754	AL133245.2	lincRNA	27.1227	3.41389	0.093296	36.592	3.82687e-293	3.41389	1.13463e-291	-0.0046664	0.99534 (0.99-1)	2.99	0.083607
ENSG00000272777	RP11-571L19.8	lincRNA	8.98421	2.68183	0.0914887	29.3132	7.03839e-189	2.68183	9.02618e-188	-0.0090064	0.99103 (0.98-1)	2.37	0.12378
ENSG00000272798	CTA-390C10.9	lincRNA	0.729583	3.03475	0.302777	10.023	1.20721e-23	3.03475	3.40927e-23	0.0036252	1.0036 (0.98-1)	0.08	0.77603
ENSG00000272800	RP11-438L19.1	lincRNA	6.10983	2.35144	0.100907	23.303	4.13305e-120	2.35144	3.03695e-119	-0.0052138	0.9948 (0.98-1)	0.41	0.51972
ENSG00000272855	RP5-1102E8.3	lincRNA	0.846349	-2.89211	0.285936	-10.1145	4.76238e-24	2.89211	1.35238e-23	0.2122	1.2364 (0.96-1.6)	2.72	0.09912
ENSG00000272885	RP11-2H3.6	lincRNA	1.3293	2.85318	0.207908	13.7233	7.36494e-43	2.85318	2.64024e-42	-0.0050732	0.99494 (0.97-1)	0.11	0.73534
ENSG00000272905	RP11-265E18.1	lincRNA	0.865499	2.58197	0.183248	14.09	4.37444e-45	2.58197	1.60833e-44	-0.04867	0.9525 (0.89-1)	2.31	0.12896
ENSG00000272906	RP11-533E19.7	lincRNA	25.4309	-2.02055	0.104085	-19.4124	6.05802e-84	2.02055	3.23433e-83	0.026216	1.0266 (1-1.1)	4.73	0.029583
ENSG00000272940	CTA-384D8.33	lincRNA	0.717959	2.17276	0.175951	12.3486	4.95556e-35	2.17276	1.6215e-34	-0.032251	0.96826 (0.89-1)	0.63	0.42689
ENSG00000272942	CTA-246H3.12	lincRNA	1.72279	3.17902	0.1702	18.6781	7.45846e-78	3.17902	3.75604e-77	0.014076	1.0142 (0.99-1)	1.28	0.2584
ENSG00000272966	RP11-686O6.1	lincRNA	1.54351	2.21519	0.176042	12.5833	2.60763e-36	2.21519	8.66281e-36	-0.0035112	0.9965 (0.97-1)	0.06	0.80976
ENSG00000272970	RP11-329B9.4	lincRNA	1.29261	2.31425	0.213251	10.8522	1.94596e-27	2.31425	5.77023e-27	0.0099476	1.01 (0.99-1)	1.41	0.2356
ENSG00000272983	RP11-508N22.12	lincRNA	9.01666	3.47836	0.131098	26.5325	4.09141e-155	3.47836	4.0054e-154	-0.0013542	0.99865 (0.99-1)	0.32	0.5704
ENSG00000272988	RP11-150D20.5	lincRNA	1.57649	-2.97662	0.209269	-14.2239	6.51052e-46	2.97662	2.41024e-45	0.13399	1.1434 (0.96-1.4)	2.38	0.12328
ENSG00000272994	RP11-332H14.2	lincRNA	48.5562	2.49521	0.0724183	34.4555	3.71968e-260	2.49521	8.38008e-259	-0.00054113	0.99946 (1-1)	0.26	0.61082
ENSG00000273006	RP11-314C9.2	lincRNA	0.773176	-3.00473	0.334776	-8.97535	2.82463e-19	3.00473	7.45764e-19	0.30584	1.3578 (0.77-2.4)	1.1	0.29486
ENSG00000273014	RP11-225B17.2	lincRNA	11.4757	2.94083	0.120231	24.4599	3.94612e-132	2.94083	3.19408e-131	-0.0051084	0.9949 (0.99-1)	2.67	0.10256
ENSG00000273091	AP000255.6	lincRNA	1.45224	2.07945	0.154292	13.4774	2.12586e-41	2.07945	7.51031e-41	-0.047638	0.95348 (0.91-1)	4.19	0.040721
ENSG00000273093	RP11-532L16.3	lincRNA	1.82938	-4.73085	0.293136	-16.1387	1.36304e-58	4.73085	5.75168e-58	-0.7111	0.4911 (0.11-2.3)	0.83	0.36187
ENSG00000273160	RP11-104L21.3	lincRNA	1.91654	2.06513	0.18895	10.9295	8.33143e-28	2.06513	2.48351e-27	0.0053981	1.0054 (0.99-1)	0.31	0.57915
ENSG00000273165	RP11-1057B6.1	lincRNA	7.07961	3.77612	0.121445	31.0931	2.98286e-212	3.77612	4.57257e-211	-0.010614	0.98944 (0.98-1)	3.08	0.079053
ENSG00000273175	RP11-11N7.4	lincRNA	1.63731	2.163	0.157114	13.7671	4.02255e-43	2.163	1.44489e-42	0.0021582	1.0022 (0.97-1)	0.01	0.90655
ENSG00000273218	LLNLR-246C6.1	lincRNA	34.67	3.04363	0.105842	28.7563	7.56382e-182	3.04363	9.17255e-181	0.0011301	1.0011 (1-1)	3.07	0.079988
ENSG00000273245	RP11-434P11.2	lincRNA	9.32736	2.61743	0.0918696	28.4907	1.52828e-178	2.61743	1.80427e-177	-0.014107	0.98599 (0.97-1)	3.59	0.057999
ENSG00000273257	RP11-177J6.1	lincRNA	0.704382	2.00997	0.170869	11.7632	6.03913e-32	2.00997	1.90282e-31	0.021471	1.0217 (0.95-1.1)	0.36	0.55059
ENSG00000273272	CTA-384D8.34	lincRNA	14.1477	-2.85025	0.126002	-22.6206	2.71848e-113	2.85025	1.88118e-112	0.020162	1.0204 (0.99-1)	2.11	0.14637
ENSG00000273295	AP000350.5	lincRNA	70.1902	3.48419	0.173828	20.0439	2.28227e-89	3.48419	1.28302e-88	-0.00062544	0.99937 (1-1)	1.91	0.16725
ENSG00000273308	RP11-496H1.2	lincRNA	2.27107	3.39552	0.154628	21.9593	7.06068e-107	3.39552	4.63732e-106	0.0054031	1.0054 (0.99-1)	0.28	0.59922
ENSG00000273325	RP1-90G24.11	lincRNA	0.944697	2.56998	0.324638	7.91647	2.44349e-15	2.56998	6.03373e-15	0.0064932	1.0065 (0.99-1)	0.54	0.4621
ENSG00000273329	RP11-448A19.1	lincRNA	116.814	2.16117	0.0678093	31.8714	6.65698e-223	2.16117	1.11237e-221	-0.00065888	0.99934 (1-1)	1.51	0.21949
ENSG00000273348	RP11-535A5.1	lincRNA	1.19031	-3.47277	0.22217	-15.6311	4.46885e-55	3.47277	1.82004e-54	0.064325	1.0664 (0.74-1.5)	0.12	0.72696
ENSG00000273381	RP11-305L7.7	lincRNA	4.1665	2.58201	0.134633	19.1781	5.63637e-82	2.58201	2.94915e-81	-0.0076242	0.9924 (0.97-1)	0.53	0.46457
ENSG00000273403	RP11-329B9.3	lincRNA	0.764454	2.00809	0.268878	7.46841	8.11723e-14	2.00809	1.95087e-13	0.016774	1.0169 (0.99-1)	1.7	0.1928
ENSG00000273448	RP11-166O4.6	lincRNA	20.7982	2.66329	0.0884819	30.0998	4.87298e-199	2.66329	6.79598e-198	-0.0023412	0.99766 (0.99-1)	0.99	0.32082
ENSG00000273449	RP11-218F10.3	lincRNA	21.2802	2.08358	0.0789382	26.3951	1.55986e-153	2.08358	1.51049e-152	-0.0036616	0.99635 (0.99-1)	2.32	0.12744
ENSG00000273507	RP11-50D16.4	lincRNA	1.14747	2.1932	0.150463	14.5763	3.97422e-48	2.1932	1.50919e-47	0.0073373	1.0074 (0.95-1.1)	0.06	0.80877
ENSG00000273582	RP11-426C22.7	lincRNA	0.734952	2.46515	0.187331	13.1593	1.50432e-39	2.46515	5.20245e-39	-0.062486	0.93943 (0.88-1)	2.99	0.083917
ENSG00000273669	RP11-405M12.4	lincRNA	37.677	-3.21827	0.128862	-24.9746	1.15419e-137	3.21827	9.77486e-137	-0.00398	0.99603 (0.97-1)	0.1	0.75429
ENSG00000273796	LL21NC02-21A1.1	lincRNA	4.68373	-4.07344	0.246311	-16.5378	1.96205e-61	4.07344	8.52048e-61	0.014744	1.0149 (0.94-1.1)	0.15	0.69672
ENSG00000273812	WI2-87327B8.2	lincRNA	18.1685	-2.12305	0.153206	-13.8575	1.14613e-43	2.12305	4.14055e-43	0.0051459	1.0052 (0.98-1)	0.2	0.65449
ENSG00000274156	RP11-407N8.6	lincRNA	1.94852	2.42759	0.137951	17.5975	2.57528e-69	2.42759	1.20235e-68	-0.018464	0.98171 (0.94-1)	0.85	0.35618
ENSG00000274173	RP4-568C11.4	lincRNA	434.765	-7.75118	0.154567	-50.1476	0	7.75118	0	0.0021829	1.0022 (0.99-1)	0.12	0.72945
ENSG00000274191	RP11-324E6.10	lincRNA	5.55008	2.93874	0.11756	24.9977	6.46868e-138	2.93874	5.49206e-137	0.0011064	1.0011 (0.99-1)	0.02	0.87908
ENSG00000274213	RP11-670E13.6	lincRNA	67.7695	-3.93083	0.118284	-33.2322	3.69664e-242	3.93083	7.22671e-241	0.014968	1.0151 (1-1)	10.75	0.0010454
ENSG00000274245	RP11-357P18.2	lincRNA	47.4494	-2.9704	0.102711	-28.9198	6.7229e-184	2.9704	8.31338e-183	-0.0072702	0.99276 (0.97-1)	0.41	0.52362
ENSG00000274251	CTC-1337H24.3	lincRNA	2.31897	3.48657	0.156899	22.2217	2.11887e-109	3.48657	1.42157e-108	-0.012034	0.98804 (0.96-1)	0.54	0.46111
ENSG00000274281	RP11-326N17.2	lincRNA	1.06718	2.77741	0.176103	15.7715	4.88604e-56	2.77741	2.01154e-55	-0.041506	0.95934 (0.9-1)	1.8	0.17994
ENSG00000274317	RP11-93G5.1	lincRNA	4.41577	5.33011	0.181562	29.357	1.94522e-189	5.33011	2.50661e-188	0.0053126	1.0053 (1-1)	1.6	0.20627
ENSG00000274333	RP11-717F1.2	lincRNA	79.5624	4.63687	0.113831	40.7345	0	4.63687	0	-0.00022317	0.99978 (1-1)	0.42	0.51746
ENSG00000274358	RP11-463J17.2	lincRNA	0.579566	2.27743	0.237956	9.57078	1.061e-21	2.27743	2.91194e-21	-0.028036	0.97235 (0.91-1)	0.69	0.40477
ENSG00000274370	AC144831.3	lincRNA	22.7981	-2.18239	0.11654	-18.7265	3.00926e-78	2.18239	1.52117e-77	0.0027872	1.0028 (0.99-1)	0.24	0.62384
ENSG00000232411	AC009495.3	lincRNA	0.502947	2.03605	0.214484	9.49277	2.24966e-21	2.03605	6.14343e-21	0.081685	1.0851 (1-1.2)	4.44	0.035168
ENSG00000274400	RP11-294N21.3	lincRNA	1.1273	2.06109	0.176679	11.6658	1.90697e-31	2.06109	5.96967e-31	-0.023244	0.97702 (0.92-1)	0.67	0.41225
ENSG00000274422	LL22NC03-2H8.5	lincRNA	168.723	7.33397	0.142015	51.6423	0	7.33397	0	-0.00023052	0.99977 (1-1)	2.28	0.13108
ENSG00000274516	FAM74A6	lincRNA	0.572992	-3.08821	0.404019	-7.64372	2.11029e-14	3.08821	5.12363e-14	-0.3862	0.67963 (0.31-1.5)	0.94	0.33286
ENSG00000274695	RP11-21K12.3	lincRNA	2.84816	-2.10978	0.169686	-12.4334	1.72064e-35	2.10978	5.66321e-35	0.013331	1.0134 (0.92-1.1)	0.07	0.78607
ENSG00000274840	RP11-320G10.1	lincRNA	1.15196	3.86461	0.324212	11.92	9.31217e-33	3.86461	2.96348e-32	-0.019091	0.98109 (0.96-1)	2.33	0.12663
ENSG00000274893	RP11-15E1.5	lincRNA	2.23497	2.22811	0.251277	8.86716	7.50381e-19	2.22811	1.96982e-18	-0.0024271	0.99758 (0.99-1)	0.24	0.62379
ENSG00000275040	RP11-70D24.4	lincRNA	0.425358	-2.18113	0.299911	-7.27259	3.5267e-13	2.18113	8.37226e-13	-0.06526	0.93682 (0.69-1.3)	0.18	0.6736
ENSG00000275106	RP11-309L24.10	lincRNA	12.2371	2.50762	0.109159	22.9723	8.82644e-117	2.50762	6.27614e-116	-0.0087884	0.99125 (0.98-1)	3.08	0.079263
ENSG00000275119	RP11-711K1.8	lincRNA	1.3462	4.05571	0.215672	18.805	6.86742e-79	4.05571	3.49265e-78	-0.010113	0.98994 (0.97-1)	0.61	0.43497
ENSG00000275216	RP11-54H7.4	lincRNA	16.6907	-2.22474	0.173017	-12.8585	7.70433e-38	2.22474	2.61201e-37	-0.018971	0.98121 (0.96-1)	3.07	0.079757
ENSG00000275223	RP1-63M2.7	lincRNA	1.49686	2.19196	0.152558	14.368	8.21357e-47	2.19196	3.07317e-46	0.011181	1.0112 (0.97-1.1)	0.25	0.61589
ENSG00000275236	AC009120.11	lincRNA	2.26014	2.60618	0.149173	17.4709	2.38856e-68	2.60618	1.10593e-67	0.0018392	1.0018 (0.97-1)	0.02	0.89995
ENSG00000275239	RP11-157L3.12	lincRNA	0.420671	2.01147	0.301687	6.66743	2.60329e-11	2.01147	5.95519e-11	-0.048576	0.95259 (0.89-1)	2.04	0.15342
ENSG00000275248	RP11-40E6.2	lincRNA	1.38467	-3.18087	0.276814	-11.491	1.464e-30	3.18087	4.53359e-30	0.066887	1.0692 (0.85-1.3)	0.32	0.57335
ENSG00000275263	RP11-1072A3.4	lincRNA	1.09421	2.39312	0.14467	16.5419	1.83051e-61	2.39312	7.9513e-61	-0.051892	0.94943 (0.89-1)	2.34	0.12588
ENSG00000275265	RP11-15J22.8	lincRNA	0.555728	2.19641	0.189897	11.5663	6.10509e-31	2.19641	1.89994e-30	0.005934	1.006 (0.93-1.1)	0.02	0.87669
ENSG00000275367	RP11-266K4.14	lincRNA	8.87803	2.07567	0.13581	15.2836	9.83293e-53	2.07567	3.91653e-52	-0.0012026	0.9988 (0.99-1)	0.23	0.63155
ENSG00000275383	RP11-615I2.6	lincRNA	7.3416	3.38205	0.131311	25.7561	2.75259e-146	3.38205	2.51281e-145	0.0026103	1.0026 (1-1)	0.59	0.44355
ENSG00000275389	RP11-214K3.24	lincRNA	1.03733	2.99235	0.192621	15.535	2.0121e-54	2.99235	8.15166e-54	-0.027664	0.97272 (0.93-1)	1.77	0.18309
ENSG00000275401	RP4-564F22.7	lincRNA	2.56111	3.15752	0.144633	21.8312	1.1731e-105	3.15752	7.63176e-105	0.00030279	1.0003 (0.98-1)	0	0.97962
ENSG00000275427	CTD-2281E23.1	lincRNA	4.06197	5.57173	0.454364	12.2627	1.43621e-34	5.57173	4.67651e-34	-0.00053002	0.99947 (1-1)	0.08	0.78005
ENSG00000275438	LA16c-360A4.1	lincRNA	1.14951	2.70548	0.156726	17.2625	9.01638e-67	2.70548	4.11622e-66	-0.017173	0.98297 (0.94-1)	0.52	0.47182
ENSG00000275479	RP11-334C17.6	lincRNA	0.674269	-2.71483	0.273927	-9.91079	3.7369e-23	2.71483	1.04801e-22	0.30514	1.3568 (0.96-1.9)	3.06	0.08034
ENSG00000275481	RP11-474P2.6	lincRNA	25.0328	2.7301	0.116616	23.411	3.30069e-121	2.7301	2.44905e-120	-0.0012336	0.99877 (1-1)	0.78	0.37622
ENSG00000275491	RP5-1009E24.8	lincRNA	16.9674	-3.24944	0.16194	-20.0657	1.47171e-89	3.24944	8.28536e-89	0.035392	1.036 (1-1.1)	4.43	0.035272
ENSG00000275496	CH507-24F1.2	lincRNA	14.0039	2.64365	0.152567	17.3278	2.90129e-67	2.64365	1.33049e-66	-0.0011174	0.99888 (1-1)	0.7	0.40313
ENSG00000275527	CTD-3154N5.2	lincRNA	122.21	-3.553	0.165537	-21.4634	3.42002e-102	3.553	2.15038e-101	0.0012973	1.0013 (1-1)	0.7	0.40419
ENSG00000275542	RP11-455O6.9	lincRNA	3.16179	2.37304	0.253093	9.37614	6.84318e-21	2.37304	1.85402e-20	0.0022623	1.0023 (0.99-1)	0.29	0.59131
ENSG00000275630	RP6-65G23.5	lincRNA	0.301957	-2.17452	0.368068	-5.90793	3.46425e-09	2.17452	7.56139e-09	-0.1558	0.85573 (0.5-1.5)	0.33	0.56503
ENSG00000275676	RP11-101E5.1	lincRNA	3.51175	-4.83317	0.280043	-17.2586	9.63577e-67	4.83317	4.39702e-66	0.00040401	1.0004 (0.84-1.2)	0	0.99627
ENSG00000275784	RP5-1125A11.6	lincRNA	3.12347	2.29595	0.11205	20.4903	2.6264e-93	2.29595	1.5301e-92	-0.0054823	0.99453 (0.97-1)	0.15	0.69905
ENSG00000275846	RP11-457M11.7	lincRNA	1.83435	2.71457	0.156961	17.2945	5.17549e-67	2.71457	2.36871e-66	-0.03659	0.96407 (0.93-1)	4.23	0.039637
ENSG00000275897	RP11-94C24.13	lincRNA	1.97461	3.51238	0.167341	20.9893	8.21546e-98	3.51238	4.97191e-97	0.00017537	1.0002 (0.98-1)	0	0.9864
ENSG00000276071	CTD-3234P18.6	lincRNA	11.4252	4.29325	0.105868	40.5529	0	4.29325	0	-0.0015101	0.99849 (0.99-1)	0.26	0.61027
ENSG00000276077	CH507-254M2.2	lincRNA	16.3301	2.41513	0.139583	17.3025	4.50508e-67	2.41513	2.06262e-66	-0.00099768	0.999 (1-1)	0.3	0.58078
ENSG00000276128	RP11-459O16.8	lincRNA	0.787804	2.44534	0.340175	7.18846	6.55251e-13	2.44534	1.54752e-12	-0.019912	0.98029 (0.95-1)	1.94	0.1642
ENSG00000276144	ABC12-49244600F4.4	lincRNA	5.09112	2.68628	0.208369	12.8919	4.99825e-38	2.68628	1.69842e-37	0.0084334	1.0085 (0.99-1)	1.41	0.23452
ENSG00000276188	RP11-173P15.10	lincRNA	1.64237	3.06715	0.133649	22.9494	1.49485e-116	3.06715	1.0607e-115	0.02791	1.0283 (0.98-1.1)	1.41	0.23474
ENSG00000276216	CH17-373J23.1	lincRNA	23.6501	4.07398	0.155541	26.1922	3.25751e-151	4.07398	3.08623e-150	0.00092857	1.0009 (1-1)	1.71	0.19092
ENSG00000276255	RP5-881P19.7	lincRNA	7.21797	2.54748	0.0999441	25.4891	2.60523e-143	2.54748	2.32487e-142	-0.003591	0.99642 (0.98-1)	0.31	0.57759
ENSG00000276266	CH17-80A12.1	lincRNA	3.35373	3.94154	0.276566	14.2517	4.37341e-46	3.94154	1.62261e-45	0.0013568	1.0014 (0.99-1)	0.1	0.75698
ENSG00000276272	RP11-121C6.5	lincRNA	1.54396	3.32163	0.15593	21.302	1.08781e-100	3.32163	6.76194e-100	-0.0094609	0.99058 (0.96-1)	0.26	0.60746
ENSG00000276417	RP11-266K4.13	lincRNA	2.10798	2.45984	0.182946	13.4457	3.26332e-41	2.45984	1.15032e-40	-0.0097823	0.99027 (0.97-1)	1.21	0.27112
ENSG00000276422	RP11-144A16.8	lincRNA	7.70784	-4.75839	0.231945	-20.5152	1.57573e-93	4.75839	9.20001e-93	-0.042998	0.95791 (0.87-1.1)	0.7	0.40122
ENSG00000276500	BMS1P14	lincRNA	1.09407	2.91176	0.289488	10.0583	8.44315e-24	2.91176	2.38934e-23	0.015	1.0151 (0.99-1)	1.05	0.30601
ENSG00000276509	CH17-353B19.1	lincRNA	17.2007	2.22126	0.116758	19.0245	1.06914e-80	2.22126	5.53153e-80	9.1304e-05	1.0001 (1-1)	0	0.96089
ENSG00000276524	RP11-323F24.3	lincRNA	2.05219	2.01701	0.147821	13.6449	2.16376e-42	2.01701	7.72144e-42	-0.045699	0.95533 (0.92-0.99)	5.42	0.019903
ENSG00000276564	CTA-276F8.1	lincRNA	11.9939	3.12331	0.110893	28.1652	1.5629e-174	3.12331	1.78184e-173	-0.0030364	0.99697 (0.99-1)	1.06	0.30321
ENSG00000276651	AC007950.2	lincRNA	4.54405	2.16926	0.117218	18.5062	1.84054e-76	2.16926	9.15103e-76	0.0051806	1.0052 (0.99-1)	0.32	0.56918
ENSG00000276786	WI2-8325B5.1	lincRNA	0.417738	2.34887	0.671758	3.4966	0.000471236	2.34887	0.000880158	-0.030525	0.96994 (0.94-1)	2.77	0.096123
ENSG00000276850	CH17-360D5.2	lincRNA	0.660746	-2.91515	0.51976	-5.60864	2.03923e-08	2.91515	4.3709e-08	0.031635	1.0321 (0.62-1.7)	0.01	0.90344
ENSG00000277017	XXbac-B33L19.6	lincRNA	0.762945	3.10919	0.282468	11.0072	3.5269e-28	3.10919	1.05703e-27	-0.041313	0.95953 (0.92-1)	3.07	0.079784
ENSG00000277022	RP3-453C12.15	lincRNA	4.99802	3.55117	0.144902	24.5074	1.23161e-132	3.55117	9.99762e-132	0.0035088	1.0035 (0.99-1)	0.23	0.63196
ENSG00000277067	CH507-254M2.1	lincRNA	12.8785	2.53409	0.142753	17.7516	1.67661e-70	2.53409	7.91275e-70	-0.0014774	0.99852 (0.99-1)	0.52	0.47123
ENSG00000277087	RP5-1116H23.6	lincRNA	0.544749	2.00388	0.199228	10.0582	8.4513e-24	2.00388	2.39152e-23	-0.033164	0.96738 (0.89-1)	0.66	0.41564
ENSG00000277128	RP11-146E13.4	lincRNA	0.42195	2.3836	0.719969	3.31069	0.000930657	2.3836	0.00171531	-0.0037374	0.99627 (0.98-1)	0.16	0.68715
ENSG00000277142	LINC00235	lincRNA	18.0568	2.40393	0.0754269	31.871	6.74215e-223	2.40393	1.12623e-221	-0.0023532	0.99765 (0.99-1)	0.57	0.4501
ENSG00000277151	RP11-380B4.3	lincRNA	26.6653	2.99222	0.09238	32.3903	3.75323e-230	2.99222	6.63345e-229	-0.0030493	0.99696 (0.99-1)	2.99	0.08391
ENSG00000277152	RP11-622C24.2	lincRNA	15.0765	2.5844	0.156761	16.4863	4.60617e-61	2.5844	1.99196e-60	0.0012514	1.0013 (1-1)	1.09	0.29708
ENSG00000277200	RP11-74E22.8	lincRNA	4.69783	2.07382	0.148477	13.9672	2.47001e-44	2.07382	9.00906e-44	-0.0018773	0.99812 (0.99-1)	0.22	0.63629
ENSG00000277287	RP4-794I6.4	lincRNA	6.47511	3.70515	0.195013	18.9995	1.72028e-80	3.70515	8.88863e-80	-0.0017071	0.99829 (0.99-1)	0.54	0.46173
ENSG00000277423	RP11-173P15.9	lincRNA	4.57866	3.81319	0.115967	32.8816	4.02734e-237	3.81319	7.55933e-236	-0.017073	0.98307 (0.96-1)	2.58	0.1081
ENSG00000277526	RP11-378A12.1	lincRNA	0.729578	2.7776	0.4556	6.09658	1.08365e-09	2.7776	2.39612e-09	-0.0087988	0.99124 (0.97-1)	0.58	0.44591
ENSG00000277550	RP5-1057B20.3	lincRNA	0.615604	2.63189	0.188518	13.961	2.69808e-44	2.63189	9.83172e-44	-0.02373	0.97655 (0.9-1.1)	0.36	0.55098
ENSG00000277559	RP11-434E6.4	lincRNA	5.29407	3.96252	0.263152	15.0579	3.0636e-51	3.96252	1.20292e-50	-0.00031169	0.99969 (0.99-1)	0.01	0.90656
ENSG00000277663	GS1-421I3.5	lincRNA	1.97314	4.36005	0.170831	25.5226	1.10585e-143	4.36005	9.89624e-143	0.013034	1.0131 (0.99-1)	1.62	0.20352
ENSG00000277738	RP11-693J15.6	lincRNA	0.511994	-2.21572	0.506385	-4.37557	1.21114e-05	2.21572	2.39497e-05	0.031365	1.0319 (0.81-1.3)	0.06	0.79879
ENSG00000277763	CTD-2588E21.1	lincRNA	15.9479	-2.24165	0.107795	-20.7955	4.75757e-96	2.24165	2.83736e-95	0.020372	1.0206 (0.99-1.1)	1.67	0.19653
ENSG00000277797	RP11-244G12.1	lincRNA	1.14063	3.29857	0.251361	13.1228	2.43688e-39	3.29857	8.40641e-39	-0.029508	0.97092 (0.94-1)	3.68	0.054985
ENSG00000277831	RP11-269C23.5	lincRNA	1.75004	3.88	0.281495	13.7836	3.2011e-43	3.88	1.15089e-42	-0.00018979	0.99981 (0.99-1)	0	0.97211
ENSG00000277870	FAM230A	lincRNA	0.45433	2.16427	0.305151	7.09246	1.31749e-12	2.16427	3.09215e-12	-0.047118	0.95397 (0.9-1)	2.31	0.12814
ENSG00000277938	RP5-965G21.3	lincRNA	17.9023	2.03537	0.0865138	23.5265	2.18279e-122	2.03537	1.6351e-121	-0.0019631	0.99804 (0.99-1)	0.28	0.59371
ENSG00000277991	CH507-338C24.1	lincRNA	14.363	3.79225	0.186248	20.3613	3.68932e-92	3.79225	2.12596e-91	-0.00082731	0.99917 (1-1)	0.9	0.34407
ENSG00000278002	RP11-596C23.2	lincRNA	13.5339	2.24449	0.100017	22.4411	1.56259e-111	2.24449	1.06593e-110	0.0029966	1.003 (1-1)	1.1	0.2948
ENSG00000278041	RP5-984P4.6	lincRNA	1.21614	2.21688	0.255648	8.6716	4.26077e-18	2.21688	1.10441e-17	0.002893	1.0029 (0.99-1)	0.18	0.67254
ENSG00000278058	RP11-70D24.2	lincRNA	4.33346	-2.83717	0.135575	-20.9269	3.04451e-97	2.83717	1.83443e-96	0.019736	1.0199 (0.92-1.1)	0.14	0.71065
ENSG00000278153	RP4-585I14.3	lincRNA	0.717569	2.40225	0.1844	13.0274	8.55064e-39	2.40225	2.93119e-38	-0.020331	0.97987 (0.92-1)	0.41	0.52235
ENSG00000278175	GLIDR	lincRNA	29.5317	2.27642	0.0753137	30.2259	1.08371e-200	2.27642	1.53153e-199	-0.0011068	0.99889 (1-1)	0.48	0.48885
ENSG00000278192	RP5-1056H1.2	lincRNA	0.743953	2.85277	0.419518	6.80011	1.04542e-11	2.85277	2.41177e-11	-0.012215	0.98786 (0.97-1)	1.37	0.24262
ENSG00000278200	RP13-766D20.4	lincRNA	1.98111	4.00226	0.216908	18.4514	5.07703e-76	4.00226	2.51419e-75	0.0049625	1.005 (0.99-1)	0.27	0.60257
ENSG00000278231	RP5-906C1.1	lincRNA	32.9962	-2.03464	0.0985182	-20.6524	9.28974e-95	2.03464	5.47669e-94	0.0038859	1.0039 (1-1)	1.81	0.17813
ENSG00000278239	AC020956.3	lincRNA	3.91466	-3.05803	0.212091	-14.4184	3.96193e-47	3.05803	1.4894e-46	0.0032121	1.0032 (0.94-1.1)	0.01	0.92389
ENSG00000278370	RP11-387D10.4	lincRNA	1.01906	2.71905	0.158678	17.1357	8.04097e-66	2.71905	3.63535e-65	0.016183	1.0163 (0.96-1.1)	0.29	0.59312
ENSG00000278467	RP11-504P24.9	lincRNA	5.31952	3.51744	0.12469	28.2095	4.47329e-175	3.51744	5.13102e-174	-0.01409	0.98601 (0.97-1)	2.8	0.094319
ENSG00000278607	RP11-405M12.3	lincRNA	2.29277	-3.09594	0.192632	-16.0718	4.0235e-58	3.09594	1.69024e-57	-0.23646	0.78942 (0.63-0.99)	4.04	0.044447
ENSG00000278716	LA16c-352F7.1	lincRNA	0.712704	2.46362	0.285976	8.61475	7.0093e-18	2.46362	1.81111e-17	-0.0182	0.98196 (0.95-1)	1.16	0.28086
ENSG00000278743	RP11-707G18.1	lincRNA	25.7875	-2.26291	0.111423	-20.3092	1.06526e-91	2.26291	6.11494e-91	0.0046816	1.0047 (0.99-1)	0.38	0.54017
ENSG00000278765	RP5-890E16.5	lincRNA	7.95672	3.11346	0.100105	31.1018	2.27547e-212	3.11346	3.49345e-211	-0.0057022	0.99431 (0.98-1)	0.63	0.42798
ENSG00000278766	AC159540.2	lincRNA	12.4282	5.26362	0.141778	37.1257	1.07966e-301	5.26362	3.43115e-300	0.00096915	1.001 (1-1)	0.15	0.702
ENSG00000278869	CITF22-49E9.3	lincRNA	36.5027	-3.06178	0.150474	-20.3475	4.8839e-92	3.06178	2.80987e-91	0.0080283	1.0081 (1-1)	2.02	0.1557
ENSG00000278878	CH507-145C22.3	lincRNA	1.44068	2.9788	0.194483	15.3165	5.93599e-53	2.9788	2.36881e-52	0.0082793	1.0083 (0.98-1)	0.27	0.60256
ENSG00000278903	CH507-145C22.1	lincRNA	9.0958	3.89688	0.139618	27.911	1.96165e-171	3.89688	2.18262e-170	0.0027345	1.0027 (1-1)	0.53	0.46551
ENSG00000278916	CEP83-AS1	lincRNA	3.94278	2.30544	0.121838	18.9222	7.48097e-80	2.30544	3.8408e-79	-0.006138	0.99388 (0.98-1)	0.51	0.477
ENSG00000278932	bP-21264C1.2	lincRNA	9.01974	2.89966	0.122289	23.7115	2.74223e-124	2.89966	2.08769e-123	-0.00089598	0.9991 (0.99-1)	0.07	0.79623
ENSG00000278961	CH507-396I9.3	lincRNA	5.71904	-2.40911	0.181957	-13.24	5.15423e-40	2.40911	1.79251e-39	0.026662	1.027 (0.99-1.1)	1.81	0.17884
ENSG00000279070	RP11-287D1.2	lincRNA	1.31974	3.26855	0.169252	19.3118	4.2754e-83	3.26855	2.2603e-82	0.018273	1.0184 (0.99-1.1)	1.16	0.28186
ENSG00000279078	SND1-IT1	lincRNA	78.6817	4.06229	0.114363	35.521	2.33382e-276	4.06229	5.98438e-275	-0.00094572	0.99905 (1-1)	1.84	0.17537
ENSG00000279094	CH507-24F1.1	lincRNA	4.81802	4.00803	0.167693	23.9011	2.98576e-126	4.00803	2.30729e-125	-0.0069817	0.99304 (0.98-1)	1.37	0.24231
ENSG00000279141	LINC01451	lincRNA	47.3455	-4.09443	0.128405	-31.887	4.04542e-223	4.09443	6.77317e-222	0.024422	1.0247 (1-1)	7.94	0.0048384
ENSG00000279206	RP5-991G20.6	lincRNA	0.997208	3.1589	0.163537	19.3161	3.93258e-83	3.1589	2.07992e-82	-0.040785	0.96004 (0.9-1)	1.75	0.18586
ENSG00000279278	CH17-264L24.1	lincRNA	176.088	2.14755	0.117996	18.2002	5.14568e-74	2.14755	2.50476e-73	-0.0003199	0.99968 (1-1)	1.84	0.17456
ENSG00000279442	LA16c-60D12.2	lincRNA	0.59249	2.57191	0.258323	9.9562	2.36959e-23	2.57191	6.66715e-23	0.010857	1.0109 (0.92-1.1)	0.06	0.81133
ENSG00000279494	RP11-494O16.4	lincRNA	3.14931	3.43229	0.152023	22.5775	7.20902e-113	3.43229	4.97508e-112	-0.011013	0.98905 (0.97-1)	1.33	0.24842
ENSG00000279597	RP4-566L20.1	lincRNA	4.79545	5.24915	0.205323	25.5654	3.70357e-144	5.24915	3.32484e-143	0.0013107	1.0013 (0.99-1)	0.12	0.72769
ENSG00000279636	LINC00216	lincRNA	21.9957	4.35465	0.121509	35.838	2.83098e-281	4.35465	7.51304e-280	-0.0046608	0.99535 (0.99-1)	2.92	0.087545
ENSG00000279652	RP1-78B3.1	lincRNA	2.83697	4.70481	0.255972	18.3801	1.8945e-75	4.70481	9.33625e-75	0.0022749	1.0023 (0.99-1)	0.22	0.63652
ENSG00000279851	CH507-216K13.2	lincRNA	1.24701	3.53313	0.17517	20.1697	1.80773e-90	3.53313	1.026e-89	-0.0055002	0.99451 (0.96-1)	0.1	0.74784
ENSG00000280018	CH507-154B10.2	lincRNA	16.5087	5.67931	0.14741	38.5273	0	5.67931	0	-0.00056393	0.99944 (1-1)	0.08	0.77141
ENSG00000280081	MGC39584	lincRNA	1.28658	2.977	0.447881	6.64686	2.99418e-11	2.977	6.83953e-11	0.00056044	1.0006 (1-1)	0.22	0.63903
ENSG00000280136	RP11-1228E12.2	lincRNA	106.956	-5.28379	0.171002	-30.8989	1.23542e-209	5.28379	1.85855e-208	-0.010941	0.98912 (0.97-1)	1.22	0.26856
ENSG00000280145	CH507-154B10.1	lincRNA	48.1468	5.10222	0.109666	46.5251	0	5.10222	0	-0.00010394	0.9999 (1-1)	0.02	0.88524
ENSG00000280164	CH507-254M2.3	lincRNA	8.03495	5.53059	0.158978	34.7883	3.6563e-265	5.53059	8.57941e-264	-0.0018592	0.99814 (0.99-1)	0.34	0.56076
ENSG00000280207	RP11-423H2.4	lincRNA	0.981256	2.99229	0.171446	17.4532	3.25447e-68	2.99229	1.50508e-67	0.018685	1.0189 (0.98-1.1)	0.71	0.39929
ENSG00000280224	CTA-722E9.1	lincRNA	5.331	5.56846	0.212766	26.1718	5.56512e-151	5.56846	5.25781e-150	0.00080012	1.0008 (0.99-1)	0.04	0.83579
ENSG00000280279	RP11-1228E12.1	lincRNA	2442.19	-2.70097	0.0914769	-29.5262	1.32665e-191	2.70097	1.74128e-190	0.00011113	1.0001 (1-1)	0.91	0.33911
ENSG00000280341	LA16c-60D12.1	lincRNA	0.960018	2.85308	0.153378	18.6016	3.11684e-77	2.85308	1.5602e-76	-0.03309	0.96745 (0.9-1)	0.88	0.34947
ENSG00000280560	LINC01374	lincRNA	0.76226	2.6706	0.317442	8.41287	4.00101e-17	2.6706	1.02084e-16	-0.0016204	0.99838 (0.97-1)	0.01	0.90648
ENSG00000280623	PCAT14	lincRNA	4.19371	5.13549	0.290455	17.6809	5.88922e-70	5.13549	2.76531e-69	-0.0034786	0.99653 (0.99-1)	1.98	0.15903
ENSG00000280639	RP11-96C21.2	lincRNA	0.577784	2.16902	0.292772	7.40858	1.27659e-13	2.16902	3.05799e-13	-0.017745	0.98241 (0.94-1)	0.56	0.45292
ENSG00000280710	RP11-214F16.8	lincRNA	0.989426	2.70958	0.144272	18.781	1.08112e-78	2.70958	5.48793e-78	-0.048418	0.95274 (0.89-1)	1.85	0.17387
ENSG00000280724	RP11-11H9.2	lincRNA	0.372557	2.1082	0.652675	3.2301	0.00123748	2.1082	0.00226768	-0.010635	0.98942 (0.97-1)	0.95	0.32907
ENSG00000280953	LINC01163	lincRNA	9.90165	-2.10755	0.192725	-10.9355	7.79687e-28	2.10755	2.3258e-27	-2.5817e-05	0.99997 (0.99-1)	0	0.99696
ENSG00000280997	CCAT2	lincRNA	0.766802	2.40519	0.283751	8.4764	2.3226e-17	2.40519	5.95021e-17	0.027222	1.0276 (0.99-1.1)	2.69	0.10071
ENSG00000281106	LINC00282	lincRNA	89.4633	-2.23247	0.156102	-14.3014	2.14564e-46	2.23247	7.99104e-46	0.0012564	1.0013 (1-1)	2.57	0.1091
ENSG00000281162	LINC01127	lincRNA	1312.72	-5.83577	0.177527	-32.8725	5.43366e-237	5.83577	1.01915e-235	0.00050334	1.0005 (1-1)	0.32	0.57395
ENSG00000281189	GHET1	lincRNA	2.75615	2.47468	0.124756	19.8361	1.45274e-87	2.47468	8.04759e-87	0.00076832	1.0008 (0.98-1)	0	0.95375
ENSG00000281332	LINC00997	lincRNA	37.1221	2.42598	0.0966495	25.1008	4.87377e-139	2.42598	4.1777e-138	-0.0020859	0.99792 (1-1)	2.4	0.12152
ENSG00000281383	CH507-513H4.5	lincRNA	527.879	3.3304	0.152706	21.8093	1.89346e-105	3.3304	1.2293e-104	-4.3601e-05	0.99996 (1-1)	1.58	0.20888
ENSG00000281392	LINC00506	lincRNA	25.8625	6.54786	0.147836	44.2914	0	6.54786	0	-0.0016523	0.99835 (1-1)	2.35	0.12546
ENSG00000281655	RP11-817J15.3	lincRNA	1.62353	-4.09567	0.333783	-12.2705	1.30503e-34	4.09567	4.25073e-34	0.18869	1.2077 (0.88-1.7)	1.37	0.24206
ENSG00000281657	LINC00976	lincRNA	0.564613	2.66697	0.207929	12.8264	1.16725e-37	2.66697	3.94944e-37	-0.096078	0.90839 (0.83-0.99)	4.85	0.027569
ENSG00000281706	LINC01012	lincRNA	11.5853	2.52584	0.127932	19.7436	9.1021e-87	2.52584	4.99917e-86	-0.0011543	0.99885 (1-1)	0.36	0.54859
ENSG00000281731	RP11-384K6.8	lincRNA	5.21286	2.9946	0.131847	22.7127	3.35411e-114	2.9946	2.33694e-113	-0.00014018	0.99986 (0.99-1)	0	0.98289
ENSG00000281852	LINC00891	lincRNA	34.7	2.46783	0.138497	17.8187	5.05871e-71	2.46783	2.39815e-70	-0.00023395	0.99977 (1-1)	0.38	0.53702
ENSG00000281856	RP11-744A16.4	lincRNA	9.43189	2.64517	0.124962	21.1678	1.89289e-99	2.64517	1.16426e-98	0.00027076	1.0003 (1-1)	0.01	0.90563
ENSG00000253669	KB-1732A1.1	lincRNA	13.6708	2.02982	0.0882918	22.9899	5.88577e-117	2.02982	4.19042e-116	0.0045532	1.0046 (1-1)	5.64	0.017603
ENSG00000281937	RP3-510D11.4	lincRNA	0.97242	3.05716	0.227829	13.4187	4.7008e-41	3.05716	1.65485e-40	-0.023864	0.97642 (0.94-1)	1.47	0.22538
ENSG00000282080	RP11-69M1.8	lincRNA	0.545998	2.49447	0.296074	8.42519	3.6018e-17	2.49447	9.19629e-17	-0.053224	0.94817 (0.89-1)	2.92	0.087361
ENSG00000282393	CTD-3113P16.11	lincRNA	40.4488	2.27994	0.0719785	31.6753	3.39975e-220	2.27994	5.5639e-219	-0.0004696	0.99953 (1-1)	0.11	0.74351
ENSG00000282535	AC092192.1	lincRNA	7.01975	2.0386	0.156162	13.0544	6.00056e-39	2.0386	2.06049e-38	-0.011008	0.98905 (0.98-1)	3.01	0.082994
ENSG00000282692	CTD-3212A4.2	lincRNA	4.50564	5.41232	0.444442	12.1778	4.08187e-34	5.41232	1.32116e-33	0.0012531	1.0013 (1-1)	0.83	0.36335
